# Supplementary material for: Isonicotinonitrile–benzoic acid (1/1)
Source: Acta Crystallogr Sect E Struct Rep Online. 2010 Feb 27;66(Pt 3):o722. doi: 10.1107/S1600536810003442 (PMC2983705; doi:10.1107/S1600536810003442)
Supplement: Supplementary file 2 [file e-66-0o722-Isup2.hkl]

# 
# h,k,l, Fc-squared, Fo-squared, sigma(Fo-squared) and status flag 
# 
data_I
_shelx_title ' 1 in P-1' 
_shelx_refln_list_code          4 
_shelx_F_calc_maximum       98.43 
_exptl_crystal_F_000       236.00 
_reflns_d_resolution_high  0.7702 
 
loop_ 
 _symmetry_equiv_pos_as_xyz 
 'x, y, z' 
 '-x, -y, -z' 
 
_cell_length_a     7.4274 
_cell_length_b     7.7389 
_cell_length_c    11.6680 
_cell_angle_alpha  85.263 
_cell_angle_beta   76.441 
_cell_angle_gamma  62.790 
 
_shelx_F_squared_multiplier     1.000 
 
loop_ 
 _refln_index_h 
 _refln_index_k 
 _refln_index_l 
 _refln_F_squared_calc 
 _refln_F_squared_meas 
 _refln_F_squared_sigma 
 _refln_observed_status 
   1   0   0      542.69      466.64      4.86 o 
   2   0   0        0.45        1.07      1.19 o 
   3   0   0       88.85       83.56      2.00 o 
   4   0   0      132.87      131.32      4.19 o 
   5   0   0       61.18       60.14      2.20 o 
   6   0   0      232.52      218.81     13.14 o 
   7   0   0        4.24        6.17      1.43 o 
   8   0   0        0.25        1.03      2.70 o 
  -7   1   0        0.11        0.19      1.42 o 
  -6   1   0       17.68       19.58      1.62 o 
  -5   1   0       71.41       65.61      2.75 o 
  -4   1   0        2.92        2.81      0.65 o 
  -3   1   0        1.05        1.85      0.52 o 
  -2   1   0      131.43      128.23      5.03 o 
  -1   1   0      131.64      109.26      1.37 o 
   1   1   0      322.15      293.60      1.62 o 
   2   1   0      597.62      572.97      4.62 o 
   3   1   0      164.74      161.49      3.37 o 
   4   1   0        0.44        1.72      2.66 o 
   5   1   0       26.56       26.89      1.98 o 
   6   1   0       81.55       76.57      3.66 o 
   7   1   0        0.01        0.07      0.73 o 
   8   1   0        0.36       -1.26      1.64 o 
  -7   2   0        1.41        1.27      1.94 o 
  -6   2   0        6.06        4.50      2.38 o 
  -5   2   0       17.44       16.13      3.30 o 
  -4   2   0       57.69       53.58      4.73 o 
  -3   2   0      159.45      162.98      2.78 o 
  -2   2   0       50.44       48.38      1.38 o 
  -1   2   0       74.28       60.92      2.35 o 
   0   2   0     9688.30     9269.74     36.37 o 
   1   2   0     1351.96     1044.84     24.59 o 
   2   2   0      586.93      584.28      8.21 o 
   3   2   0      169.71      166.22      2.43 o 
   4   2   0        0.01        1.81      1.36 o 
   5   2   0        1.65        2.16      0.76 o 
   6   2   0      520.09      500.74      9.30 o 
   7   2   0        1.21        1.76      1.12 o 
   8   2   0        0.03        1.82      1.64 o 
   9   2   0        0.38        0.19      1.58 o 
  -6   3   0        0.33        1.70      1.71 o 
  -5   3   0       39.57       42.66      3.98 o 
  -4   3   0        0.34       -0.89      1.16 o 
  -3   3   0        2.72        1.70      1.12 o 
  -2   3   0       29.25       30.38      2.04 o 
  -1   3   0       58.70       60.42      2.12 o 
   0   3   0       12.92       10.38      0.49 o 
   1   3   0      198.64      189.78      3.00 o 
   2   3   0      538.27      575.95     12.35 o 
   3   3   0      372.06      369.76      5.96 o 
   4   3   0        0.10       -0.10      0.38 o 
   5   3   0       39.00       39.45      1.45 o 
   6   3   0       85.08       81.34      4.02 o 
   7   3   0        2.94        3.55      1.00 o 
   8   3   0        7.18        7.12      1.92 o 
   9   3   0        4.09        7.05      3.02 o 
  -5   4   0        0.01        0.29      1.65 o 
  -4   4   0        0.01        2.41      1.55 o 
  -3   4   0       22.47       20.65      2.73 o 
  -2   4   0        5.96        6.32      1.66 o 
  -1   4   0        2.50        2.98      1.03 o 
   0   4   0       54.94       52.35      3.00 o 
   1   4   0        5.49        6.40      1.79 o 
   2   4   0       84.19       80.45      2.80 o 
   3   4   0      429.34      451.46      5.78 o 
   4   4   0        6.35        7.37      1.86 o 
   5   4   0        8.85        9.79      2.03 o 
   6   4   0      115.16      119.49      3.07 o 
   7   4   0        2.22        4.88      2.06 o 
   8   4   0        1.44        1.69      1.76 o 
   9   4   0        0.38       -2.33      2.33 o 
  -5   5   0        4.93        3.34      2.45 o 
  -4   5   0        0.02        0.40      1.57 o 
  -3   5   0        0.62        0.77      1.72 o 
  -2   5   0        3.74        4.84      2.70 o 
  -1   5   0       13.16       14.42      1.85 o 
   0   5   0        6.01        7.05      1.52 o 
   1   5   0       19.34       19.48      0.95 o 
   2   5   0       57.61       46.61      1.51 o 
   3   5   0       80.51       85.49      2.76 o 
   4   5   0        6.44        7.71      0.94 o 
   5   5   0       48.22       47.33      1.72 o 
   6   5   0       14.22       13.80      1.39 o 
   7   5   0        0.47        0.00      1.51 o 
   8   5   0        9.68       11.74      2.46 o 
   9   5   0       12.88       16.90      3.49 o 
  -4   6   0        2.68        4.16      2.50 o 
  -3   6   0        0.41        0.15      1.37 o 
  -2   6   0        8.17       11.40      5.24 o 
  -1   6   0        9.01        8.67      1.86 o 
   0   6   0        0.71       -0.24      1.07 o 
   1   6   0        6.65        6.70      1.43 o 
   2   6   0       15.76       18.51      1.59 o 
   3   6   0       76.89       74.41      2.15 o 
   4   6   0       62.39       63.89      2.17 o 
   5   6   0        2.24        1.85      1.20 o 
   6   6   0        3.46        4.77      1.02 o 
   7   6   0        2.38        3.54      1.98 o 
   8   6   0        0.03       -0.19      1.33 o 
   9   6   0        1.04        0.24      1.75 o 
  -3   7   0        0.70        1.84      2.38 o 
  -2   7   0        0.37        0.50      1.53 o 
  -1   7   0        0.55        0.95      1.57 o 
   0   7   0        0.23        4.05      2.06 o 
   1   7   0        2.89        2.92      1.25 o 
   2   7   0        2.17        1.51      1.68 o 
   3   7   0        2.43        1.97      0.72 o 
   4   7   0        0.43        0.89      0.81 o 
   5   7   0        4.17        6.51      1.28 o 
   6   7   0        0.08       -0.73      0.86 o 
   7   7   0        0.77       -1.32      1.85 o 
   8   7   0        2.09        2.46      3.93 o 
  -1   8   0        0.02        0.79      2.22 o 
   0   8   0        0.86       -0.39      1.24 o 
   1   8   0        0.00        1.00      1.42 o 
   2   8   0        9.34        8.03      1.84 o 
   3   8   0        7.03        6.90      1.29 o 
   4   8   0       14.55       19.36      3.89 o 
   5   8   0        2.17        2.16      1.14 o 
   6   8   0        0.88        2.47      1.61 o 
   7   8   0        1.28        1.61      1.86 o 
   8   8   0        1.14       -0.71      2.22 o 
   1   9   0        0.99        0.57      1.67 o 
   2   9   0        0.03        0.38      1.33 o 
   3   9   0        0.34        2.11      1.66 o 
   4   9   0        0.00       -1.24      1.56 o 
   5   9   0        0.49        0.26      1.05 o 
   6   9   0        1.07       -0.08      1.51 o 
   7   9   0        0.02        0.95      2.30 o 
   4  10   0        0.82        1.03      2.14 o 
  -7  -9   1        0.68        1.03      2.06 o 
  -6  -9   1        1.55       10.71      3.81 o 
  -5  -9   1        0.02       -1.92      2.02 o 
  -4  -9   1        0.05        0.53      1.50 o 
  -3  -9   1        1.20        3.82      3.09 o 
  -2  -9   1        0.46        0.99      1.98 o 
  -1  -9   1        0.35        0.74      1.96 o 
  -8  -8   1        0.85        3.65      2.86 o 
  -7  -8   1        8.83       11.82      2.78 o 
  -6  -8   1        0.00        0.09      1.14 o 
  -5  -8   1        2.60        2.71      1.12 o 
  -4  -8   1        0.98        2.66      1.56 o 
  -3  -8   1        1.75        0.76      1.30 o 
  -2  -8   1        7.10        7.92      1.58 o 
  -1  -8   1       15.38       13.72      2.32 o 
   0  -8   1        1.93        1.24      1.69 o 
   1  -8   1        2.57        0.62      2.66 o 
  -8  -7   1        1.70        1.51      1.90 o 
  -7  -7   1        4.20        1.04      1.37 o 
  -6  -7   1        1.57        1.59      1.09 o 
  -5  -7   1        0.75       -0.66      0.85 o 
  -4  -7   1        0.00       -0.31      0.82 o 
  -3  -7   1        0.69        1.07      0.86 o 
  -2  -7   1        1.04        2.03      0.69 o 
  -1  -7   1        0.32        0.17      0.95 o 
   0  -7   1        1.06        1.32      1.15 o 
   1  -7   1        5.24        8.90      2.05 o 
   2  -7   1        2.23        0.94      2.98 o 
   3  -7   1        0.34        2.37      4.40 o 
  -9  -6   1        0.07       -1.27      2.06 o 
  -8  -6   1        0.53        0.88      1.62 o 
  -7  -6   1        4.96        6.35      3.21 o 
  -6  -6   1        0.24        1.05      0.84 o 
  -5  -6   1        4.96        6.47      1.12 o 
  -4  -6   1       31.76       31.36      1.61 o 
  -3  -6   1        0.49        1.34      0.75 o 
  -2  -6   1        8.55        8.21      1.01 o 
  -1  -6   1       90.02       88.12      5.10 o 
   0  -6   1        0.23        0.63      2.18 o 
   1  -6   1        2.32        5.82      2.46 o 
   2  -6   1        1.35        0.36      1.98 o 
   3  -6   1        2.57        4.00      2.34 o 
   4  -6   1        0.00       -1.16      1.84 o 
  -9  -5   1        5.37        3.17      2.54 o 
  -8  -5   1        5.44        6.74      1.99 o 
  -7  -5   1        3.96        2.22      0.97 o 
  -6  -5   1       22.91       23.47      2.27 o 
  -5  -5   1        2.95        4.98      0.99 o 
  -4  -5   1        2.57        2.65      0.77 o 
  -3  -5   1       42.27       40.33      1.52 o 
  -2  -5   1        0.40       -0.11      0.60 o 
  -1  -5   1        1.64        1.88      0.54 o 
   0  -5   1        2.84        2.56      0.86 o 
   1  -5   1        9.56        9.71      1.76 o 
   2  -5   1        7.20        7.45      1.82 o 
   3  -5   1        0.62        1.09      1.51 o 
   4  -5   1        0.03        1.40      1.69 o 
   5  -5   1        0.70        0.98      2.09 o 
  -9  -4   1        1.91        4.01      2.36 o 
  -8  -4   1        2.60        2.47      1.82 o 
  -7  -4   1        0.07        0.40      1.03 o 
  -6  -4   1       24.48       22.75      2.39 o 
  -5  -4   1        0.57        2.37      2.82 o 
  -4  -4   1      241.55      252.07      4.12 o 
  -3  -4   1      298.91      313.24      4.55 o 
  -2  -4   1       27.16       26.04      0.98 o 
  -1  -4   1       30.68       32.83      1.07 o 
   0  -4   1       15.53       16.68      1.43 o 
   1  -4   1      222.06      254.61      6.36 o 
   2  -4   1       42.19       43.07      2.34 o 
   3  -4   1        0.69        0.87      1.20 o 
   4  -4   1        1.04        1.26      1.90 o 
   5  -4   1        0.42        1.69      1.74 o 
   6  -4   1        0.00       -0.24      1.35 o 
  -9  -3   1        3.73        7.60      2.70 o 
  -8  -3   1        1.52        0.21      1.59 o 
  -7  -3   1        0.04        1.09      1.62 o 
  -6  -3   1      102.28      103.24      5.36 o 
  -5  -3   1        4.90        6.43      2.22 o 
  -4  -3   1        1.63        2.76      0.57 o 
  -3  -3   1      233.62      260.07      3.86 o 
  -2  -3   1       45.72       47.85      2.58 o 
  -1  -3   1        7.11        7.83      0.78 o 
   0  -3   1        4.64        6.81      1.90 o 
   1  -3   1       17.73       16.90      1.57 o 
   2  -3   1        9.59        9.76      0.62 o 
   3  -3   1        0.30       -0.25      0.37 o 
   4  -3   1        1.17        1.16      1.40 o 
   5  -3   1        8.77        9.34      2.13 o 
   6  -3   1        0.16        1.15      1.44 o 
  -8  -2   1        2.72        3.52      3.53 o 
  -7  -2   1        0.03        1.63      1.56 o 
  -6  -2   1       19.27       20.71      2.30 o 
  -5  -2   1      134.26      129.00      8.78 o 
  -4  -2   1       97.44       85.09      6.56 o 
  -3  -2   1     1316.76     1371.45     35.03 o 
  -2  -2   1      119.29      112.73      1.77 o 
  -1  -2   1      108.11      120.04      3.29 o 
   0  -2   1      454.59      471.92      9.36 o 
   1  -2   1      186.28      184.28      3.54 o 
   2  -2   1      222.48      219.69      2.89 o 
   3  -2   1      281.45      291.16      8.37 o 
   4  -2   1        3.88        4.31      0.89 o 
   5  -2   1       10.92       10.21      1.10 o 
   6  -2   1        8.46        8.32      2.13 o 
   7  -2   1        6.03        5.24      3.81 o 
  -8  -1   1        1.89        1.40      1.45 o 
  -7  -1   1        0.02        1.67      1.19 o 
  -6  -1   1       57.60       58.97      4.02 o 
  -5  -1   1       64.88       59.26      2.24 o 
  -4  -1   1       51.20       47.22      1.66 o 
  -3  -1   1      127.59      143.13      2.53 o 
  -2  -1   1       96.43       92.31      1.64 o 
  -1  -1   1        7.92       12.69      0.46 o 
   0  -1   1        0.06       -0.12      0.17 o 
   1  -1   1       48.05       55.22      1.20 o 
   2  -1   1       12.04       12.29      0.96 o 
   3  -1   1       13.46       14.76      1.12 o 
   4  -1   1       12.01       14.07      1.53 o 
   5  -1   1       44.48       45.37      1.93 o 
   6  -1   1        7.19        9.49      1.29 o 
   7  -1   1        3.24        4.97      2.03 o 
   8  -1   1        0.10        2.86      3.81 o 
  -8   0   1        3.48        0.48      2.46 o 
  -7   0   1        0.25        0.56      1.01 o 
  -6   0   1        9.78       10.91      1.57 o 
  -5   0   1       78.87       84.31      2.89 o 
  -4   0   1        1.14        2.27      0.80 o 
  -3   0   1      131.64      150.62      2.70 o 
  -2   0   1        0.92        3.84      1.21 o 
  -1   0   1       17.18       18.99      1.05 o 
   1   0   1     1953.01     1771.49      5.71 o 
   2   0   1      114.88      106.79      4.09 o 
   3   0   1      896.80      946.10     11.71 o 
   4   0   1       76.57       68.35      3.85 o 
   5   0   1       24.59       28.36      1.35 o 
   6   0   1       11.25       14.55      2.12 o 
   7   0   1        0.01        1.30      1.03 o 
   8   0   1        1.25        2.54      3.09 o 
  -7   1   1        0.21        0.87      1.68 o 
  -6   1   1        2.60        1.43      0.99 o 
  -5   1   1       40.30       42.91      2.30 o 
  -4   1   1        0.21        1.56      0.71 o 
  -3   1   1        3.37        5.19      0.66 o 
  -2   1   1        0.06        0.36      0.38 o 
  -1   1   1       70.50       69.52      0.86 o 
   0   1   1       33.11       26.66      1.08 o 
   1   1   1        8.51        8.24      0.26 o 
   2   1   1       64.19       82.22      4.41 o 
   3   1   1       21.91       25.29      0.78 o 
   4   1   1        5.18        7.52      0.67 o 
   5   1   1       16.34       18.41      1.33 o 
   6   1   1       90.25       90.83      2.86 o 
   7   1   1        0.17       -0.93      0.93 o 
   8   1   1        0.12       -1.63      1.63 o 
  -7   2   1        0.72        0.31      1.77 o 
  -6   2   1        7.01        6.82      2.38 o 
  -5   2   1        4.57        4.58      1.75 o 
  -4   2   1       10.97        8.93      1.25 o 
  -3   2   1       10.40       10.59      0.94 o 
  -2   2   1      215.80      234.30      7.31 o 
  -1   2   1        0.48        0.35      0.53 o 
   0   2   1     3694.65     3214.66      9.62 o 
   1   2   1      248.99      229.89     13.97 o 
   2   2   1        0.52        3.98      2.34 o 
   3   2   1      142.18      150.35      2.15 o 
   4   2   1        4.28        4.02      0.48 o 
   5   2   1        0.06        2.75      3.53 o 
   6   2   1       73.84       74.33      4.09 o 
   7   2   1        5.91       10.49      2.11 o 
   8   2   1        0.00        1.40      1.35 o 
   9   2   1        5.73        8.24      3.97 o 
  -6   3   1        0.23        1.19      1.81 o 
  -5   3   1        2.67        5.75      1.90 o 
  -4   3   1       14.55       16.75      2.55 o 
  -3   3   1        2.60        5.25      1.53 o 
  -2   3   1        0.17        0.55      1.51 o 
  -1   3   1       12.71       10.68      2.34 o 
   0   3   1       26.31       24.94      0.89 o 
   1   3   1        1.01        1.94      0.66 o 
   2   3   1        8.17        7.77      0.80 o 
   3   3   1       15.50       13.62      1.63 o 
   4   3   1       23.56       23.36      0.83 o 
   5   3   1        4.72        3.89      1.50 o 
   6   3   1      128.57      110.75      4.74 o 
   7   3   1       12.01       12.92      2.36 o 
   8   3   1        0.23        1.36      1.43 o 
   9   3   1        4.64        3.40      2.53 o 
  -5   4   1        7.08        6.62      2.32 o 
  -4   4   1        8.99       11.48      2.54 o 
  -3   4   1        1.38        2.91      1.72 o 
  -2   4   1       82.91       95.64      4.32 o 
  -1   4   1       59.19       60.24      2.64 o 
   0   4   1      174.43      167.37     10.28 o 
   1   4   1      214.95      215.60      3.02 o 
   2   4   1       33.30       29.64      1.02 o 
   3   4   1        4.97        6.08      1.06 o 
   4   4   1      178.98      178.43      5.77 o 
   5   4   1        3.64        4.41      0.57 o 
   6   4   1      207.65      195.82      7.60 o 
   7   4   1        8.72        9.25      3.57 o 
   8   4   1        0.08       -0.15      1.35 o 
   9   4   1        4.37        7.85      2.82 o 
  -5   5   1        0.01       -2.10      2.10 o 
  -4   5   1        3.51        4.88      2.32 o 
  -3   5   1        0.98        1.32      1.68 o 
  -2   5   1        0.47       -1.64      1.67 o 
  -1   5   1        1.07        2.22      1.24 o 
   0   5   1        5.46        5.14      1.27 o 
   1   5   1        1.02        0.93      0.41 o 
   2   5   1       12.68       10.73      1.16 o 
   3   5   1       11.50       13.45      0.96 o 
   4   5   1       44.88       47.30      5.08 o 
   5   5   1        0.30        0.75      0.55 o 
   6   5   1       21.72       20.18      1.64 o 
   7   5   1       28.54       30.02      3.02 o 
   8   5   1        0.80       -1.45      1.86 o 
   9   5   1        0.00       -0.29      1.42 o 
  -4   6   1        0.27       -1.54      2.32 o 
  -3   6   1        0.03        3.65      2.82 o 
  -2   6   1        1.34        1.05      1.71 o 
  -1   6   1       23.07       26.87      2.70 o 
   0   6   1        5.95        8.56      1.51 o 
   1   6   1       20.09       26.45      3.41 o 
   2   6   1        0.99        0.51      0.51 o 
   3   6   1        7.60        8.20      1.04 o 
   4   6   1       60.72       57.89      5.08 o 
   5   6   1       45.77       48.76      4.29 o 
   6   6   1       31.12       31.04      4.39 o 
   7   6   1       20.09       23.12      3.05 o 
   8   6   1        0.36        0.76      3.21 o 
   9   6   1        1.42        1.07      1.96 o 
  -2   7   1        0.00        3.03      2.38 o 
  -1   7   1        1.75        1.78      1.56 o 
   0   7   1        2.58        2.10      1.60 o 
   1   7   1        0.43       -1.07      1.22 o 
   2   7   1        0.20       -0.48      0.64 o 
   3   7   1        0.47       -0.66      0.66 o 
   4   7   1        9.88        8.40      1.13 o 
   5   7   1        0.67       -0.27      0.76 o 
   6   7   1        0.31        0.22      0.57 o 
   7   7   1       10.32       12.56      3.97 o 
   8   7   1        0.21        0.10      3.41 o 
   9   7   1        1.48        1.75      2.38 o 
  -1   8   1        0.92       -0.46      2.94 o 
   0   8   1        0.41        0.63      1.77 o 
   1   8   1        0.14       -1.00      1.40 o 
   2   8   1        7.12        8.33      1.65 o 
   3   8   1        3.24        2.77      2.86 o 
   4   8   1        0.15        0.50      0.92 o 
   5   8   1       10.79        7.63      1.28 o 
   6   8   1        0.17       -0.25      1.32 o 
   7   8   1        0.71       -0.06      1.75 o 
   8   8   1        0.07       -0.65      1.99 o 
   1   9   1        0.59        0.38      1.80 o 
   2   9   1        0.00       -0.01      1.17 o 
   3   9   1        0.01        0.24      1.45 o 
   4   9   1        0.07        0.54      1.39 o 
   5   9   1        0.04       -0.06      1.01 o 
   6   9   1        0.01        0.74      1.67 o 
   7   9   1        1.44        2.06      3.09 o 
   4  10   1        0.57        0.83      1.83 o 
   5  10   1        0.31        0.71      3.17 o 
  -6  -9   2        2.40        3.09      3.33 o 
  -5  -9   2        1.03       -1.37      1.54 o 
  -4  -9   2        3.08        0.71      1.82 o 
  -3  -9   2        0.13       -0.63      1.46 o 
  -2  -9   2        0.82        1.32      1.67 o 
  -1  -9   2        0.27        1.66      1.75 o 
  -7  -8   2        0.23        0.24      1.59 o 
  -6  -8   2        0.02        1.29      1.28 o 
  -5  -8   2        5.01        7.43      1.99 o 
  -4  -8   2       14.16       14.78      1.64 o 
  -3  -8   2        0.73        0.50      0.91 o 
  -2  -8   2        0.56       -0.29      1.04 o 
  -1  -8   2        1.79        4.68      2.86 o 
   0  -8   2        0.11        0.64      1.50 o 
   1  -8   2        2.89        1.23      1.73 o 
  -8  -7   2        2.00        6.03      3.02 o 
  -7  -7   2        0.03       -1.03      2.22 o 
  -6  -7   2        0.15        1.55      1.04 o 
  -5  -7   2       19.16       22.39      1.83 o 
  -4  -7   2        1.72        1.20      0.91 o 
  -3  -7   2        0.83        2.94      1.06 o 
  -2  -7   2        8.23        7.55      1.08 o 
  -1  -7   2        0.03       -0.92      1.21 o 
   0  -7   2        4.36        5.77      1.82 o 
   1  -7   2        1.83        1.75      1.42 o 
   2  -7   2        0.02        2.91      4.28 o 
   3  -7   2        0.49        0.32      2.74 o 
  -8  -6   2        2.55        1.82      1.90 o 
  -7  -6   2        5.47        4.57      1.08 o 
  -6  -6   2        7.60        7.32      1.28 o 
  -5  -6   2        4.71        4.71      1.04 o 
  -4  -6   2        0.11        0.89      0.74 o 
  -3  -6   2       15.71       18.19      1.35 o 
  -2  -6   2       14.27       14.22      1.21 o 
  -1  -6   2       56.10       54.34      1.92 o 
   0  -6   2        0.05       -0.07      0.73 o 
   1  -6   2        1.18        2.61      1.43 o 
   2  -6   2        3.06        4.89      1.86 o 
   3  -6   2        0.35        1.58      1.88 o 
   4  -6   2        0.07        0.11      1.62 o 
  -8  -5   2       15.44       15.35      2.81 o 
  -7  -5   2        4.27        6.55      1.27 o 
  -6  -5   2        1.71        3.32      1.42 o 
  -5  -5   2       35.97       37.97      1.86 o 
  -4  -5   2       12.23       11.44      1.08 o 
  -3  -5   2        7.94        9.61      1.03 o 
  -2  -5   2        0.00        1.77      0.68 o 
  -1  -5   2        6.46        5.60      0.84 o 
   0  -5   2        3.82        3.40      0.61 o 
   1  -5   2        0.69       -0.40      0.54 o 
   2  -5   2        6.89        8.80      1.88 o 
   3  -5   2        0.40       -1.67      1.67 o 
   4  -5   2        4.36       12.58      3.37 o 
   5  -5   2        0.81        0.21      1.77 o 
  -8  -4   2        0.86        1.76      1.58 o 
  -7  -4   2        2.06        1.45      1.19 o 
  -6  -4   2       23.70       22.64      2.03 o 
  -5  -4   2        6.52        7.25      1.06 o 
  -4  -4   2       11.12       12.29      1.01 o 
  -3  -4   2      116.31      119.52      3.25 o 
  -2  -4   2      134.70      141.01      3.25 o 
  -1  -4   2      272.98      283.42      7.57 o 
   0  -4   2       34.47       35.40      4.16 o 
   1  -4   2        0.28       -0.46      0.72 o 
   2  -4   2       15.62       12.18      1.66 o 
   3  -4   2       11.51       10.90      2.00 o 
   4  -4   2        0.26        2.97      1.71 o 
   5  -4   2       13.33       21.52      4.36 o 
   6  -4   2        0.06        0.36      1.74 o 
  -8  -3   2       23.49       27.22      5.00 o 
  -7  -3   2       20.71       20.24      1.88 o 
  -6  -3   2        3.65        3.01      1.17 o 
  -5  -3   2        0.01        0.43      0.70 o 
  -4  -3   2      133.34      125.16      3.02 o 
  -3  -3   2      160.49      166.30      4.70 o 
  -2  -3   2      193.23      203.36      4.73 o 
  -1  -3   2      234.36      229.40      2.91 o 
   0  -3   2       22.62       24.24      1.62 o 
   1  -3   2       19.71       19.18      1.56 o 
   2  -3   2       91.01       89.82      3.44 o 
   3  -3   2       10.29        9.48      0.84 o 
   4  -3   2        1.85        1.23      1.02 o 
   5  -3   2        2.60        3.72      1.85 o 
   6  -3   2        4.15        6.24      3.25 o 
  -8  -2   2        0.16        2.54      2.78 o 
  -7  -2   2        2.61        2.34      1.04 o 
  -6  -2   2        0.03       -0.10      0.58 o 
  -5  -2   2       77.73       73.48      3.11 o 
  -4  -2   2       23.26       23.36      1.30 o 
  -3  -2   2       12.71       12.81      0.86 o 
  -2  -2   2      899.04      919.48      7.59 o 
  -1  -2   2        9.83       10.54      0.56 o 
   0  -2   2      161.53      152.40      2.90 o 
   1  -2   2        9.94        8.79      0.55 o 
   2  -2   2       32.43       32.39      1.11 o 
   3  -2   2        6.85        8.13      0.77 o 
   4  -2   2       15.00       15.12      1.11 o 
   5  -2   2        7.91        8.89      2.23 o 
   6  -2   2        0.13        1.70      1.36 o 
   7  -2   2        0.00       -0.40      2.78 o 
  -8  -1   2        6.93       10.13      2.16 o 
  -7  -1   2       12.32       13.13      1.77 o 
  -6  -1   2       17.95       17.80      2.42 o 
  -5  -1   2       58.54       56.35      3.12 o 
  -4  -1   2       79.82       80.40      2.26 o 
  -3  -1   2       41.81       39.20      1.52 o 
  -2  -1   2      621.29      656.67      5.84 o 
  -1  -1   2     1263.08     1282.65     14.48 o 
   0  -1   2      576.62      554.13      3.20 o 
   1  -1   2        8.25        8.97      1.40 o 
   2  -1   2      232.73      234.23      3.16 o 
   3  -1   2       68.46       68.00      1.63 o 
   4  -1   2        1.63        3.57      0.79 o 
   5  -1   2        4.84        5.31      1.04 o 
   6  -1   2       45.38       40.31      2.99 o 
   7  -1   2        2.33        5.24      3.89 o 
   8  -1   2        1.08       -3.02      3.17 o 
  -8   0   2        0.32       -0.32      2.78 o 
  -7   0   2        1.10        1.45      1.17 o 
  -6   0   2        6.88        5.59      1.30 o 
  -5   0   2      386.90      392.72      7.20 o 
  -4   0   2        8.97        7.48      1.35 o 
  -3   0   2       38.09       39.51      1.59 o 
  -2   0   2      364.79      363.69      4.00 o 
  -1   0   2     1006.29      987.08      6.98 o 
   0   0   2      943.36      864.92      6.01 o 
   1   0   2     4151.99     3946.68     14.14 o 
   2   0   2      258.55      243.93      3.52 o 
   3   0   2      143.74      147.16      2.20 o 
   4   0   2      199.56      218.74      9.64 o 
   5   0   2       54.07       58.19      2.85 o 
   6   0   2        9.70        5.86      2.60 o 
   7   0   2        0.17        1.66      1.49 o 
   8   0   2        0.86        0.95      3.25 o 
  -7   1   2        1.20        1.46      2.13 o 
  -6   1   2        3.01        2.72      0.99 o 
  -5   1   2       49.47       46.82      2.16 o 
  -4   1   2       15.81       15.36      1.25 o 
  -3   1   2        0.06        1.29      0.48 o 
  -2   1   2      212.32      200.29      7.92 o 
  -1   1   2      523.37      449.71      3.92 o 
   0   1   2      668.94      575.27      4.40 o 
   1   1   2        9.79        8.31      0.81 o 
   2   1   2       85.64       80.43      2.08 o 
   3   1   2      112.35      110.14      1.59 o 
   4   1   2        5.83        8.92      1.63 o 
   5   1   2        7.78        9.19      0.85 o 
   6   1   2       92.44       80.05      3.03 o 
   7   1   2        2.52        3.85      3.57 o 
   8   1   2        0.01        0.54      1.55 o 
  -7   2   2        0.02        0.52      1.91 o 
  -6   2   2        0.00       -1.28      2.01 o 
  -5   2   2      197.13      197.87      8.02 o 
  -4   2   2       23.28       23.51      3.79 o 
  -3   2   2        6.57        6.29      1.86 o 
  -2   2   2       13.20       12.71      1.51 o 
  -1   2   2       68.70       64.36      2.17 o 
   0   2   2      739.44      690.31      4.89 o 
   2   2   2       22.54       19.62      3.13 o 
   3   2   2      127.71      146.98      3.48 o 
   4   2   2      109.92      108.97      2.85 o 
   5   2   2      154.78      155.62      4.38 o 
   6   2   2       62.29       60.04      2.00 o 
   7   2   2       75.24       75.24      4.46 o 
   8   2   2        9.04       16.22      2.74 o 
   9   2   2        0.50        2.17      2.02 o 
  -6   3   2        0.03       -1.27      1.95 o 
  -5   3   2       12.76       13.05      2.85 o 
  -4   3   2       23.33       25.87      3.45 o 
  -3   3   2        0.90       -0.63      1.12 o 
  -2   3   2        1.31        1.04      1.04 o 
  -1   3   2       31.38       31.87      1.87 o 
   0   3   2       93.05       88.56      4.36 o 
   1   3   2        2.14        2.76      0.84 o 
   2   3   2       15.51       14.25      0.76 o 
   3   3   2      121.48      104.42      5.84 o 
   4   3   2       18.65       15.58      1.32 o 
   5   3   2        0.30        3.01      1.11 o 
   6   3   2       26.25       25.68      5.44 o 
   7   3   2       38.58       38.92      3.32 o 
   8   3   2        0.66       -0.16      1.54 o 
   9   3   2        0.27        2.62      1.77 o 
  -5   4   2       11.54       12.28      3.13 o 
  -4   4   2       12.68        9.53      2.15 o 
  -3   4   2        9.43       14.53      2.43 o 
  -2   4   2       40.80       49.06      3.25 o 
  -1   4   2        2.60        4.97      1.12 o 
   0   4   2        0.00        1.78      2.22 o 
   1   4   2     3139.04     2887.80     24.71 o 
   2   4   2      212.91      198.68      3.96 o 
   3   4   2       12.91       10.61      0.63 o 
   4   4   2        7.78        7.52      0.58 o 
   5   4   2       10.46       14.01      1.62 o 
   6   4   2       14.64       16.28      2.43 o 
   7   4   2      225.59      227.48      7.90 o 
   8   4   2        0.48        1.36      1.42 o 
   9   4   2        0.78        6.69      4.32 o 
  -4   5   2       14.50       12.68      2.87 o 
  -3   5   2        0.00        0.75      2.34 o 
  -2   5   2        0.78        1.95      1.43 o 
  -1   5   2        4.11        5.99      1.80 o 
   0   5   2       11.18       13.16      1.62 o 
   1   5   2        1.36        1.66      0.37 o 
   2   5   2       17.02       15.87      2.06 o 
   3   5   2       62.21       62.57      2.35 o 
   4   5   2       60.10       61.29      2.68 o 
   5   5   2        1.43        2.46      1.59 o 
   6   5   2        8.99        8.89      1.81 o 
   7   5   2       37.64       32.11      2.89 o 
   8   5   2        0.04        2.55      1.83 o 
   9   5   2        0.48        1.37      2.00 o 
  -3   6   2        0.03       -1.18      1.81 o 
  -2   6   2        8.91       10.12      2.27 o 
  -1   6   2        3.53        7.00      2.22 o 
   0   6   2        0.54       -0.48      1.01 o 
   1   6   2       63.79       64.54      8.77 o 
   2   6   2       28.10       25.30      1.18 o 
   3   6   2        8.09       10.31      1.61 o 
   4   6   2       61.61       49.49      2.57 o 
   5   6   2        2.62        1.74      1.36 o 
   6   6   2        1.82        1.74      2.90 o 
   7   6   2       55.70       60.53      4.11 o 
   8   6   2        1.75        0.82      3.09 o 
   9   6   2        0.03        0.21      1.76 o 
  -2   7   2        0.11        0.30      1.72 o 
  -1   7   2        0.71       -1.18      1.54 o 
   0   7   2        0.92        1.35      1.72 o 
   1   7   2        0.65        2.14      1.28 o 
   2   7   2        6.23        5.63      1.40 o 
   3   7   2        5.33        4.56      1.06 o 
   4   7   2       16.37       16.13      1.48 o 
   5   7   2        0.51        0.66      0.92 o 
   6   7   2        7.25        7.77      2.33 o 
   7   7   2        9.87        9.61      2.64 o 
   8   7   2        0.02        1.97      2.30 o 
   9   7   2        1.05        0.80      1.87 o 
  -1   8   2        3.42        5.10      2.42 o 
   0   8   2        0.76        0.11      1.52 o 
   1   8   2        0.50        0.84      1.40 o 
   2   8   2        0.03        1.19      1.42 o 
   3   8   2        0.75        1.44      1.42 o 
   4   8   2       19.50       17.49      1.70 o 
   5   8   2       15.99       14.42      1.69 o 
   6   8   2        0.11        0.10      2.34 o 
   7   8   2        1.20       -0.45      1.75 o 
   8   8   2        0.00        0.83      2.78 o 
   1   9   2        0.01        0.47      1.59 o 
   2   9   2        1.24        2.12      2.14 o 
   3   9   2        0.10       -0.13      1.26 o 
   4   9   2        1.42        0.19      1.32 o 
   5   9   2        0.10        1.14      1.62 o 
   6   9   2        0.61        0.14      1.33 o 
   7   9   2        0.98        3.60      2.33 o 
   4  10   2        2.15        2.90      2.78 o 
   5  10   2        5.12        0.71      3.33 o 
  -6  -9   3        0.89        0.63      2.94 o 
  -5  -9   3        5.28        3.22      2.04 o 
  -4  -9   3        4.43        4.57      1.85 o 
  -3  -9   3        0.29       -0.24      1.43 o 
  -2  -9   3        0.18        7.93      3.17 o 
  -1  -9   3        0.01        3.25      3.02 o 
  -7  -8   3        3.85        0.48      2.14 o 
  -6  -8   3        1.60        0.19      1.10 o 
  -5  -8   3       25.03       27.12      4.21 o 
  -4  -8   3        3.96        4.46      1.58 o 
  -3  -8   3        4.35        6.37      1.41 o 
  -2  -8   3        2.18        1.54      1.20 o 
  -1  -8   3        1.15        2.18      1.63 o 
   0  -8   3        0.02       -1.01      1.54 o 
   1  -8   3        6.75        7.10      1.99 o 
  -8  -7   3        0.70       -0.24      1.67 o 
  -7  -7   3        0.83        0.32      1.19 o 
  -6  -7   3        2.32        2.17      1.45 o 
  -5  -7   3        4.77        5.47      1.60 o 
  -4  -7   3        1.94        3.06      1.25 o 
  -3  -7   3        0.11       -0.34      0.74 o 
  -2  -7   3       14.37       14.20      1.80 o 
  -1  -7   3        5.30        4.92      0.97 o 
   0  -7   3        3.30        3.64      1.57 o 
   1  -7   3       12.23       15.01      2.38 o 
   2  -7   3        6.56       10.48      2.44 o 
   3  -7   3        0.56       -0.20      2.62 o 
  -8  -6   3        0.07       -0.95      2.30 o 
  -7  -6   3        4.23        5.51      1.61 o 
  -6  -6   3       27.04       26.36      2.34 o 
  -5  -6   3        9.11       10.20      2.34 o 
  -4  -6   3       28.80       33.03      2.15 o 
  -3  -6   3        1.70        2.89      0.95 o 
  -2  -6   3        7.52        7.72      1.32 o 
  -1  -6   3       18.03       16.34      1.29 o 
   0  -6   3       28.38       24.62      1.60 o 
   1  -6   3       28.90       30.27      2.69 o 
   2  -6   3       15.12       20.47      2.98 o 
   3  -6   3        1.03        1.09      1.68 o 
   4  -6   3        2.36        6.29      6.86 o 
  -8  -5   3        1.37        1.51      2.30 o 
  -7  -5   3        0.07        0.49      1.01 o 
  -6  -5   3       15.31       14.59      1.49 o 
  -5  -5   3        0.91        1.26      0.85 o 
  -4  -5   3        3.90        3.15      0.98 o 
  -3  -5   3        1.69        5.35      1.09 o 
  -2  -5   3       50.17       55.34      2.27 o 
  -1  -5   3       31.53       31.99      2.67 o 
   0  -5   3        7.42        6.48      0.80 o 
   1  -5   3        3.76        4.66      1.72 o 
   2  -5   3       15.77       18.97      2.19 o 
   3  -5   3        2.78        4.17      1.70 o 
   4  -5   3        2.28        1.62      1.79 o 
   5  -5   3        0.35        0.56      1.59 o 
  -8  -4   3        0.07        0.32      1.90 o 
  -7  -4   3        0.69        0.76      1.30 o 
  -6  -4   3       28.64       29.19      2.91 o 
  -5  -4   3        1.16        0.85      0.78 o 
  -4  -4   3        8.68        9.98      1.05 o 
  -3  -4   3       26.16       25.66      1.13 o 
  -2  -4   3        0.64        1.11      0.95 o 
  -1  -4   3       13.75       14.64      1.21 o 
   0  -4   3      411.73      438.79      6.30 o 
   1  -4   3       21.01       17.60      1.72 o 
   2  -4   3        0.40        1.37      0.74 o 
   3  -4   3        1.25        0.76      1.05 o 
   4  -4   3       14.08       16.70      2.27 o 
   5  -4   3        0.00        2.81      1.89 o 
   6  -4   3        3.36        4.33      2.47 o 
  -8  -3   3        8.70        8.94      2.09 o 
  -7  -3   3        5.98        4.20      1.38 o 
  -6  -3   3       19.01       14.55      1.59 o 
  -5  -3   3        2.75        2.94      0.94 o 
  -4  -3   3       20.87       23.14      1.27 o 
  -3  -3   3        5.54        7.41      0.69 o 
  -2  -3   3       22.99       22.49      1.02 o 
  -1  -3   3        6.55        6.46      0.55 o 
   0  -3   3       45.86       46.98      1.79 o 
   1  -3   3       52.12       55.66      1.63 o 
   2  -3   3       14.93       15.88      1.07 o 
   3  -3   3       10.93       12.25      1.09 o 
   4  -3   3        7.79        6.97      1.00 o 
   5  -3   3        0.05       -0.18      1.14 o 
   6  -3   3        0.93        5.75      3.97 o 
  -8  -2   3        1.66        3.48      1.89 o 
  -7  -2   3        3.42        3.63      1.18 o 
  -6  -2   3        0.74       -0.71      0.86 o 
  -5  -2   3       10.02       11.55      1.35 o 
  -4  -2   3       93.31       89.39      2.37 o 
  -3  -2   3      391.08      413.03      5.22 o 
  -2  -2   3      387.06      414.48      4.24 o 
  -1  -2   3        9.05       10.59      0.50 o 
   0  -2   3      471.03      470.97      4.57 o 
   1  -2   3       37.90       42.03      3.41 o 
   2  -2   3      606.07      628.49      7.00 o 
   3  -2   3       23.35       24.30      1.20 o 
   4  -2   3        5.07        6.17      0.99 o 
   5  -2   3        6.78        7.96      1.18 o 
   6  -2   3        8.96        9.56      1.47 o 
   7  -2   3        0.01       -1.11      2.62 o 
  -8  -1   3        5.91       10.39      4.36 o 
  -7  -1   3        4.19        5.42      2.31 o 
  -6  -1   3        5.09        5.61      1.37 o 
  -5  -1   3       77.56       71.80      2.70 o 
  -4  -1   3        2.88        4.11      0.85 o 
  -3  -1   3        4.89        6.18      0.74 o 
  -2  -1   3      343.96      355.59      4.05 o 
  -1  -1   3       61.73       53.05      1.47 o 
   0  -1   3       28.15       33.93      2.15 o 
   1  -1   3      153.81      153.90      2.44 o 
   2  -1   3       11.86       11.58      0.67 o 
   3  -1   3       39.01       48.61      1.45 o 
   4  -1   3        7.27        8.88      0.90 o 
   5  -1   3        0.13        0.14      0.66 o 
   6  -1   3        9.08       11.29      3.39 o 
   7  -1   3        1.05        0.25      1.13 o 
   8  -1   3        2.72        0.56      3.25 o 
  -7   0   3        0.85        1.49      1.85 o 
  -6   0   3        0.00        0.20      0.84 o 
  -5   0   3       14.98       16.36      1.60 o 
  -4   0   3        6.91        5.95      0.99 o 
  -3   0   3      252.69      249.77      5.22 o 
  -2   0   3     1612.10     1756.14     14.75 o 
  -1   0   3      141.44      143.40      2.04 o 
   0   0   3       39.02       35.62      1.46 o 
   1   0   3      223.11      233.24      2.91 o 
   2   0   3     1643.09     1640.75     17.66 o 
   3   0   3      185.86      203.81      2.81 o 
   4   0   3      226.71      248.34      3.82 o 
   5   0   3        0.06        0.12      0.59 o 
   6   0   3        1.41        1.08      0.74 o 
   7   0   3        4.42        5.43      1.93 o 
   8   0   3       12.30       13.96      2.67 o 
  -7   1   3        0.03        0.41      1.95 o 
  -6   1   3        0.99       -0.69      1.76 o 
  -5   1   3       55.78       49.60      3.70 o 
  -4   1   3        3.25        4.87      1.45 o 
  -3   1   3       18.57       18.22      1.16 o 
  -2   1   3      146.17      154.23      3.41 o 
  -1   1   3      123.60      116.50      2.49 o 
   0   1   3        0.01        1.52      1.31 o 
   1   1   3       31.46       31.23      1.17 o 
   2   1   3       10.23       11.37      0.58 o 
   3   1   3        6.47        7.55      1.07 o 
   4   1   3       25.53       24.67      0.99 o 
   5   1   3        6.72        5.67      0.80 o 
   6   1   3       51.49       46.72      2.06 o 
   7   1   3        6.47        6.07      1.89 o 
   8   1   3        4.87        6.20      2.10 o 
  -6   2   3        0.68       -0.32      1.63 o 
  -5   2   3        4.80        8.27      2.90 o 
  -4   2   3       26.49       25.43      2.33 o 
  -3   2   3        9.65        8.48      0.87 o 
  -2   2   3      274.56      272.88      6.64 o 
  -1   2   3       28.15       25.38      0.91 o 
   0   2   3       11.20       10.07      0.49 o 
   1   2   3      127.54      109.78      2.42 o 
   2   2   3        4.99        3.63      0.69 o 
   3   2   3      118.51      121.94      3.31 o 
   4   2   3      694.66      785.98     12.79 o 
   5   2   3       51.44       43.67      2.90 o 
   6   2   3       14.92       17.14      2.28 o 
   7   2   3       11.81       12.40      2.24 o 
   8   2   3        6.36        9.10      4.01 o 
   9   2   3        0.43        2.55      2.29 o 
  -6   3   3        0.10        0.46      1.71 o 
  -5   3   3        5.39        3.58      2.40 o 
  -4   3   3        3.10        0.29      1.31 o 
  -3   3   3        1.54        7.14      1.82 o 
  -2   3   3       17.85       22.70      2.46 o 
  -1   3   3       12.29       10.77      3.97 o 
   0   3   3        3.06        2.56      1.02 o 
   1   3   3       22.41       21.77      1.55 o 
   2   3   3        0.03       -0.09      0.39 o 
   3   3   3        0.89        0.84      0.28 o 
   4   3   3       17.06       20.18      3.37 o 
   5   3   3        4.51        4.56      1.20 o 
   6   3   3       52.33       56.95      5.99 o 
   7   3   3       59.85       60.91      3.86 o 
   8   3   3        1.86        2.22      2.08 o 
   9   3   3        0.01        0.99      1.93 o 
  -5   4   3        8.86        3.31      2.85 o 
  -4   4   3        0.96        3.74      2.10 o 
  -3   4   3        1.80        3.25      1.61 o 
  -2   4   3        2.05        1.76      1.51 o 
  -1   4   3       12.97       15.63      2.34 o 
   0   4   3       35.42       36.00      2.13 o 
   1   4   3      976.31      915.81      8.77 o 
   2   4   3       22.42       23.19      1.37 o 
   3   4   3        2.46        2.79      0.94 o 
   4   4   3      131.67      142.73      4.17 o 
   5   4   3       20.90       24.38      3.41 o 
   6   4   3        1.18        1.36      1.55 o 
   7   4   3       18.49       23.34      3.97 o 
   8   4   3        0.80        0.91      1.48 o 
   9   4   3        0.11        2.84      3.41 o 
  -4   5   3        0.14       -0.15      1.85 o 
  -3   5   3        2.41        5.29      2.34 o 
  -2   5   3        0.06       -0.44      1.15 o 
  -1   5   3        0.85       -0.20      1.20 o 
   0   5   3        0.10       -0.92      0.92 o 
   1   5   3        8.04       10.55      1.83 o 
   2   5   3        0.04        0.76      0.50 o 
   3   5   3        2.70        3.65      0.69 o 
   4   5   3        0.61        0.55      0.45 o 
   5   5   3        2.62        1.94      0.59 o 
   6   5   3        9.92       11.93      2.38 o 
   7   5   3       76.72       82.07      4.66 o 
   8   5   3        0.02        1.22      1.63 o 
   9   5   3        0.32        1.70      2.04 o 
  -3   6   3        1.98        0.08      1.65 o 
  -2   6   3        0.03        0.41      1.30 o 
  -1   6   3       10.92        9.57      2.24 o 
   0   6   3        1.28        1.41      2.78 o 
   1   6   3      192.77      179.54     10.32 o 
   2   6   3       52.30       46.56      4.12 o 
   3   6   3        1.76        1.28      1.44 o 
   4   6   3        1.89        1.93      0.70 o 
   5   6   3        6.99        6.43      1.44 o 
   6   6   3        2.59        2.63      1.75 o 
   7   6   3       89.26       99.67      5.37 o 
   8   6   3        1.44        3.73      3.13 o 
   9   6   3        0.04       -1.15      2.04 o 
  -2   7   3        0.20        0.33      2.82 o 
  -1   7   3        0.42        3.09      2.30 o 
   0   7   3        0.54        3.20      2.02 o 
   1   7   3        1.36        2.42      1.51 o 
   2   7   3        0.36        0.84      1.25 o 
   3   7   3        2.82        3.32      0.89 o 
   4   7   3        1.23        0.99      0.77 o 
   5   7   3        5.16        5.88      1.13 o 
   6   7   3        1.83        5.92      1.92 o 
   7   7   3       16.91       21.49      2.66 o 
   8   7   3        1.15        3.93      4.72 o 
   9   7   3        0.55        1.33      2.19 o 
  -1   8   3        0.36       -0.48      1.79 o 
   0   8   3        3.84        6.81      2.94 o 
   1   8   3        5.00        4.27      2.54 o 
   2   8   3       13.83       15.02      3.69 o 
   3   8   3        0.79        2.57      1.48 o 
   4   8   3        0.72       -0.04      0.63 o 
   5   8   3        5.65        4.45      1.17 o 
   6   8   3        2.21        6.37      3.21 o 
   7   8   3       27.30       36.67      6.07 o 
   8   8   3        6.85        6.63      4.88 o 
   1   9   3        0.39        3.59      2.32 o 
   2   9   3        0.44        0.67      1.45 o 
   3   9   3        0.11       -0.68      1.54 o 
   4   9   3        0.14        0.43      1.51 o 
   5   9   3        0.95        0.79      1.45 o 
   6   9   3        0.50        0.31      1.48 o 
   7   9   3        1.24        4.93      3.61 o 
  -5  -9   4        1.21        4.44      2.15 o 
  -4  -9   4        0.46        1.54      1.73 o 
  -3  -9   4        6.28        4.52      2.62 o 
  -2  -9   4        0.13        1.27      1.82 o 
  -1  -9   4        0.56        1.03      2.54 o 
  -7  -8   4        0.72        0.32      2.22 o 
  -6  -8   4        0.06        1.93      1.71 o 
  -5  -8   4        6.99       12.84      3.05 o 
  -4  -8   4       69.99       69.39      6.43 o 
  -3  -8   4       15.59       15.25      2.50 o 
  -2  -8   4        2.29        2.30      1.46 o 
  -1  -8   4        0.17        1.09      2.58 o 
   0  -8   4        2.18        3.28      2.05 o 
   1  -8   4        6.48        4.64      4.32 o 
  -7  -7   4        0.01        0.71      2.22 o 
  -6  -7   4        5.26        3.33      1.72 o 
  -5  -7   4       13.73       15.56      5.63 o 
  -4  -7   4        0.22        0.16      1.51 o 
  -3  -7   4        9.77        7.49      1.57 o 
  -2  -7   4        0.15        0.50      0.72 o 
  -1  -7   4        1.15        2.70      1.25 o 
   0  -7   4        1.22       -0.66      1.05 o 
   1  -7   4        2.30        3.55      2.18 o 
   2  -7   4        6.69        5.40      2.04 o 
  -8  -6   4        0.17       -1.11      2.38 o 
  -7  -6   4        7.53        5.27      2.82 o 
  -6  -6   4        0.00        2.51      3.13 o 
  -5  -6   4        1.72        3.15      2.22 o 
  -4  -6   4       45.13       50.52      3.03 o 
  -3  -6   4       86.02       91.71      3.08 o 
  -2  -6   4        2.17        3.04      1.01 o 
  -1  -6   4        0.42       -0.43      0.72 o 
   0  -6   4        4.79        7.16      1.07 o 
   1  -6   4        7.47       11.48      2.26 o 
   2  -6   4       14.33       16.30      2.65 o 
   3  -6   4       12.31       10.42      2.43 o 
   4  -6   4        0.37       -0.19      1.86 o 
  -8  -5   4        0.54       -1.35      2.30 o 
  -7  -5   4        1.32        1.03      1.98 o 
  -6  -5   4        2.84        1.75      1.40 o 
  -5  -5   4        4.95        5.72      1.61 o 
  -4  -5   4       63.16       57.85      3.51 o 
  -3  -5   4        4.23        3.48      0.80 o 
  -2  -5   4       19.62       21.50      2.80 o 
  -1  -5   4       49.87       54.14      2.41 o 
   0  -5   4        2.94        3.79      0.90 o 
   1  -5   4       22.14       23.80      1.41 o 
   2  -5   4       15.92       16.25      1.38 o 
   3  -5   4        0.20       -0.65      1.21 o 
   4  -5   4        0.53        0.09      1.39 o 
   5  -5   4        2.76        1.48      2.33 o 
  -7  -4   4        6.49        5.45      1.68 o 
  -6  -4   4       12.32       10.21      1.43 o 
  -5  -4   4       16.99       17.48      1.41 o 
  -4  -4   4       10.17        9.92      1.70 o 
  -3  -4   4       39.63       39.87      1.73 o 
  -2  -4   4       14.70       14.96      0.98 o 
  -1  -4   4       27.03       32.79      2.48 o 
   0  -4   4      163.37      178.59     14.44 o 
   1  -4   4        0.00        0.55      0.60 o 
   2  -4   4        0.68        0.71      0.55 o 
   3  -4   4       40.97       43.82      4.24 o 
   4  -4   4        1.97        1.99      1.69 o 
   5  -4   4        0.20        0.00      1.55 o 
   6  -4   4        1.62        2.30      3.17 o 
  -8  -3   4        5.46        4.68      2.54 o 
  -7  -3   4       14.38       13.30      1.62 o 
  -6  -3   4        1.38        2.11      2.27 o 
  -5  -3   4        1.10        0.73      0.65 o 
  -4  -3   4      175.81      164.92      5.13 o 
  -3  -3   4        7.14        4.99      0.65 o 
  -2  -3   4        0.05       -0.10      0.29 o 
  -1  -3   4       39.50       40.24      1.74 o 
   0  -3   4        1.76        4.26      0.97 o 
   1  -3   4       11.69       12.35      0.97 o 
   2  -3   4        0.59        1.41      0.86 o 
   3  -3   4       18.74       20.63      1.95 o 
   4  -3   4        0.01       -0.78      1.00 o 
   5  -3   4       14.90       17.88      2.60 o 
   6  -3   4        2.01        1.51      2.42 o 
  -8  -2   4        7.45        3.57      3.02 o 
  -7  -2   4        0.58        3.65      1.77 o 
  -6  -2   4       14.76       12.50      1.62 o 
  -5  -2   4       54.14       47.46      2.55 o 
  -4  -2   4       13.00       15.06      1.21 o 
  -3  -2   4        1.25        3.57      0.73 o 
  -2  -2   4       91.60       76.02      4.66 o 
  -1  -2   4      113.27      124.88      2.88 o 
   0  -2   4     1318.16     1401.84     10.93 o 
   1  -2   4       29.24       30.34      1.41 o 
   2  -2   4        4.63        5.05      0.79 o 
   3  -2   4        0.21        0.34      0.61 o 
   4  -2   4       18.42       18.27      1.70 o 
   5  -2   4        3.62        6.38      1.14 o 
   6  -2   4       29.79       26.40      1.92 o 
   7  -2   4        0.79       -0.24      2.70 o 
  -7  -1   4       18.23       18.69      2.39 o 
  -6  -1   4       11.13       11.22      1.80 o 
  -5  -1   4        3.61        3.82      1.25 o 
  -4  -1   4       27.03       26.95      1.57 o 
  -3  -1   4       80.81       70.21      1.98 o 
  -2  -1   4      260.62      259.53      3.37 o 
  -1  -1   4       93.74       99.56      2.29 o 
   0  -1   4      227.89      221.80      2.41 o 
   1  -1   4        4.28        4.83      0.79 o 
   2  -1   4        9.66       11.51      0.80 o 
   3  -1   4      161.81      165.70      5.41 o 
   4  -1   4        5.07        5.86      1.25 o 
   5  -1   4        6.73        4.63      1.30 o 
   6  -1   4       10.70       12.08      2.12 o 
   7  -1   4        0.99        1.00      1.48 o 
   8  -1   4        3.33        1.82      3.17 o 
  -7   0   4        0.00        0.60      1.96 o 
  -6   0   4        0.01        0.90      1.37 o 
  -5   0   4        5.55        8.82      2.06 o 
  -4   0   4       11.84       13.31      1.48 o 
  -3   0   4       27.38       26.99      1.51 o 
  -2   0   4       12.52       12.45      0.84 o 
  -1   0   4      355.75      359.51      4.05 o 
   0   0   4      425.82      422.88      5.40 o 
   1   0   4      390.58      371.01      4.67 o 
   2   0   4       93.26       85.22      1.54 o 
   3   0   4       23.46       23.10      0.82 o 
   4   0   4       13.87       15.05      1.39 o 
   5   0   4        0.01        0.10      0.62 o 
   6   0   4       47.85       36.27      4.47 o 
   7   0   4        0.00       -0.15      1.29 o 
   8   0   4        0.37       -1.00      1.66 o 
  -7   1   4        4.73        7.17      3.97 o 
  -6   1   4        3.87        5.34      2.86 o 
  -5   1   4       17.09       15.83      1.66 o 
  -4   1   4        8.73        6.51      1.68 o 
  -3   1   4       44.39       46.42      2.71 o 
  -2   1   4       95.12       97.25      3.06 o 
  -1   1   4      197.05      194.84      7.22 o 
   0   1   4      460.96      461.50      6.98 o 
   1   1   4      155.67      154.63      2.22 o 
   2   1   4        0.17        0.40      0.41 o 
   3   1   4      238.60      254.69      5.93 o 
   4   1   4       28.46       24.41      2.27 o 
   5   1   4        0.92        1.25      0.47 o 
   6   1   4       11.41       13.04      2.74 o 
   7   1   4       14.84       13.78      3.21 o 
   8   1   4       11.06       12.87      2.71 o 
  -6   2   4        0.67        1.12      2.07 o 
  -5   2   4        4.96        8.63      2.36 o 
  -4   2   4       94.98      105.84      5.55 o 
  -3   2   4       25.36       31.09      1.49 o 
  -2   2   4       37.58       36.67      1.30 o 
  -1   2   4      115.50      105.48      3.06 o 
   0   2   4      100.97       90.50      2.50 o 
   1   2   4        9.11       10.28      0.78 o 
   2   2   4       59.24       66.41      1.61 o 
   3   2   4      104.44      114.39      3.23 o 
   4   2   4       54.35       55.55      4.84 o 
   5   2   4       50.76       56.68      2.89 o 
   6   2   4        2.58        5.43      1.67 o 
   7   2   4        1.40        2.22      1.60 o 
   8   2   4        3.72        6.11      2.46 o 
   9   2   4        0.12        0.17      1.65 o 
  -5   3   4        5.31        8.64      2.80 o 
  -4   3   4        8.98       10.05      2.81 o 
  -3   3   4        7.41        8.61      2.02 o 
  -2   3   4        2.60       -0.60      1.23 o 
  -1   3   4       54.10       49.47      1.25 o 
   0   3   4       84.38       82.67      2.52 o 
   1   3   4      165.15      166.63      9.01 o 
   2   3   4        0.31        0.05      0.52 o 
   3   3   4       43.74       53.73      3.29 o 
   4   3   4       17.01       19.33      1.94 o 
   5   3   4        2.90        4.10      1.31 o 
   6   3   4        6.39       12.02      2.98 o 
   7   3   4       35.78       33.45      2.98 o 
   8   3   4        2.07        2.96      1.73 o 
   9   3   4        1.15        4.26      2.19 o 
  -5   4   4        0.80        0.68      2.21 o 
  -4   4   4       64.10       66.88      4.93 o 
  -3   4   4        1.76        1.89      1.51 o 
  -2   4   4        6.15        9.45      2.66 o 
  -1   4   4        0.56        3.50      1.62 o 
   0   4   4       16.53       19.90      1.87 o 
   1   4   4      145.80      133.18     10.11 o 
   2   4   4     1241.33     1194.01     15.29 o 
   3   4   4       66.83       63.93      3.32 o 
   4   4   4       90.21       88.42      6.67 o 
   5   4   4       30.01       31.29      4.28 o 
   6   4   4       37.94       44.39      8.81 o 
   7   4   4       23.66       24.56      3.07 o 
   8   4   4        3.01        2.88      2.04 o 
   9   4   4        5.03        8.77      2.40 o 
  -4   5   4        2.33        7.83      2.94 o 
  -3   5   4        5.07        3.37      2.86 o 
  -2   5   4        0.56        4.05      4.28 o 
  -1   5   4        1.72        3.25      1.52 o 
   0   5   4        2.17        1.08      1.29 o 
   1   5   4       29.97       27.72      2.48 o 
   2   5   4        2.46        2.31      0.59 o 
   3   5   4        2.17        3.10      0.74 o 
   4   5   4        9.82        9.01      0.89 o 
   5   5   4        0.40        1.38      1.14 o 
   6   5   4        1.63       11.87      2.47 o 
   7   5   4        9.56        5.93      3.61 o 
   8   5   4        4.91        7.59      3.61 o 
   9   5   4        0.01       -0.21      1.56 o 
  -3   6   4        3.47        3.81      2.90 o 
  -2   6   4        0.00        1.05      3.45 o 
  -1   6   4        6.39       10.92      5.83 o 
   0   6   4        0.17        3.99      1.82 o 
   1   6   4        3.76        5.65      1.68 o 
   2   6   4      429.76      365.28     11.70 o 
   3   6   4       13.44       12.50      1.94 o 
   4   6   4        8.09       10.13      1.30 o 
   5   6   4        0.00       -0.44      0.87 o 
   6   6   4        3.81        4.56      1.87 o 
   7   6   4       10.24       10.39      2.60 o 
   8   6   4       34.94       35.51      3.46 o 
   9   6   4        1.61        1.03      2.01 o 
  -2   7   4        0.00        1.41      1.92 o 
  -1   7   4        0.03        0.21      1.57 o 
   0   7   4        0.28        3.52      1.62 o 
   1   7   4        2.81        4.59      1.96 o 
   2   7   4        0.04       -0.88      1.21 o 
   3   7   4        1.53        0.48      0.78 o 
   4   7   4        3.99        3.90      1.03 o 
   5   7   4        5.53        4.55      1.19 o 
   6   7   4        0.00        0.59      1.24 o 
   7   7   4        1.04       -0.28      1.23 o 
   8   7   4        6.65        5.94      2.69 o 
   9   7   4        0.03        0.52      1.85 o 
   0   8   4        0.52       -1.10      1.79 o 
   1   8   4        0.79       -0.41      1.71 o 
   2   8   4       19.21       16.11      2.63 o 
   3   8   4        9.13        7.06      1.98 o 
   4   8   4        0.09        0.27      0.68 o 
   5   8   4        5.89        4.52      3.16 o 
   6   8   4        0.29        1.89      1.65 o 
   7   8   4        0.22        1.57      1.52 o 
   8   8   4       11.38        6.68      2.78 o 
   1   9   4        0.07        1.99      1.94 o 
   2   9   4        0.01       -0.54      1.86 o 
   3   9   4        1.18        1.06      1.81 o 
   4   9   4        0.17        0.83      1.52 o 
   5   9   4        2.43        0.32      2.78 o 
   6   9   4        0.11        4.23      2.19 o 
   7   9   4        0.38        0.49      1.89 o 
  -4  -9   5        0.90        1.98      1.82 o 
  -3  -9   5        5.87        1.82      1.90 o 
  -2  -9   5        0.09       -0.40      1.90 o 
  -6  -8   5        0.00        1.75      1.75 o 
  -5  -8   5        0.46       -1.77      1.79 o 
  -4  -8   5       14.56       13.61      3.33 o 
  -3  -8   5        2.38        6.63      3.33 o 
  -2  -8   5        0.76       -0.04      1.01 o 
  -1  -8   5        3.36        1.59      1.75 o 
   0  -8   5        0.17        2.54      2.62 o 
   1  -8   5        0.00        5.24      3.41 o 
  -7  -7   5        5.67       10.63      4.44 o 
  -6  -7   5        2.16        1.09      1.32 o 
  -5  -7   5        1.46        2.59      1.60 o 
  -4  -7   5       16.87       15.17      2.82 o 
  -3  -7   5       38.43       44.41      5.08 o 
  -2  -7   5        0.50        0.14      1.01 o 
  -1  -7   5        0.25       -0.36      0.77 o 
   0  -7   5        0.98        3.76      1.43 o 
   1  -7   5       10.11        8.44      2.09 o 
   2  -7   5        8.65       11.31      2.66 o 
  -7  -6   5        0.09        1.06      1.66 o 
  -6  -6   5        6.37        5.40      2.46 o 
  -5  -6   5        0.18       -0.16      1.05 o 
  -4  -6   5      143.99      157.54      5.59 o 
  -3  -6   5        7.33       10.98      1.89 o 
  -2  -6   5        7.96        8.06      1.49 o 
  -1  -6   5        6.66        7.87      0.98 o 
   0  -6   5        0.01        0.77      1.87 o 
   1  -6   5        6.44        7.94      1.22 o 
   2  -6   5       20.37       20.42      5.59 o 
   3  -6   5        0.49        1.33      1.77 o 
  -8  -5   5        1.08        1.90      3.17 o 
  -7  -5   5        6.93        9.24      2.27 o 
  -6  -5   5       11.56        8.81      2.14 o 
  -5  -5   5        3.61        5.71      1.89 o 
  -4  -5   5       17.12       17.46      1.85 o 
  -3  -5   5       36.20       32.89      2.20 o 
  -2  -5   5        0.07        4.02      4.01 o 
  -1  -5   5       55.68       50.87      3.22 o 
   0  -5   5       17.02       17.38      1.71 o 
   1  -5   5       14.80       13.00      1.49 o 
   2  -5   5       57.14       62.88      3.11 o 
   3  -5   5       19.22       24.06      2.82 o 
   4  -5   5        0.18       -0.79      2.86 o 
   5  -5   5        0.05        1.25      3.02 o 
  -8  -4   5        0.29       -0.56      2.54 o 
  -7  -4   5        0.34       -0.05      1.29 o 
  -6  -4   5       12.21        9.41      1.95 o 
  -5  -4   5       22.96       23.12      2.38 o 
  -4  -4   5      127.85      139.48      7.30 o 
  -3  -4   5      130.92      142.52      6.19 o 
  -2  -4   5        1.54        2.58      1.06 o 
  -1  -4   5       22.05       20.23      0.98 o 
   0  -4   5       19.64       21.79      1.67 o 
   1  -4   5        2.51        4.03      1.06 o 
   2  -4   5      133.85      145.10      3.70 o 
   3  -4   5       43.43       46.70      2.22 o 
   4  -4   5        2.93        2.69      2.06 o 
   5  -4   5        6.34        6.21      2.41 o 
  -8  -3   5        0.28        2.46      2.54 o 
  -7  -3   5        0.00       -0.62      1.32 o 
  -6  -3   5        4.66        5.07      2.06 o 
  -5  -3   5       20.84       19.86      1.61 o 
  -4  -3   5       10.68       10.22      1.03 o 
  -3  -3   5        0.30        0.44      0.99 o 
  -2  -3   5       13.01       13.64      1.29 o 
  -1  -3   5      295.14      293.17      8.37 o 
   0  -3   5      168.20      166.94      6.43 o 
   1  -3   5       31.22       30.72      1.60 o 
   2  -3   5       33.08       32.95      1.57 o 
   3  -3   5       29.79       28.88      2.26 o 
   4  -3   5        0.43       -0.93      0.93 o 
   5  -3   5        6.15        4.38      1.29 o 
   6  -3   5        0.63        3.54      2.03 o 
  -7  -2   5        0.08       -0.05      1.28 o 
  -6  -2   5        0.01        1.13      1.28 o 
  -5  -2   5       38.32       32.16      1.84 o 
  -4  -2   5        2.39        3.81      0.77 o 
  -3  -2   5       12.32       11.78      0.89 o 
  -2  -2   5        0.61        0.87      0.80 o 
  -1  -2   5        8.14        8.04      1.09 o 
   0  -2   5       15.31       15.32      0.64 o 
   1  -2   5      439.35      467.06      6.93 o 
   2  -2   5      179.39      179.74     11.85 o 
   3  -2   5       55.44       51.68      4.20 o 
   4  -2   5        1.80        1.15      0.87 o 
   5  -2   5       32.66       28.81      1.91 o 
   6  -2   5        0.11        0.27      0.86 o 
   7  -2   5        1.58        1.59      3.49 o 
  -7  -1   5        5.04       12.60      3.94 o 
  -6  -1   5        1.07       -0.55      1.48 o 
  -5  -1   5       23.30       22.33      1.90 o 
  -4  -1   5       11.54       13.13      1.99 o 
  -3  -1   5       13.32       14.51      1.06 o 
  -2  -1   5        0.19       -0.10      0.45 o 
  -1  -1   5       28.17       25.20      1.84 o 
   0  -1   5       69.39       68.40      3.40 o 
   1  -1   5       91.13       93.96      2.65 o 
   2  -1   5       63.39       63.45      1.62 o 
   3  -1   5       10.76       13.37      1.32 o 
   4  -1   5        2.23        1.89      0.73 o 
   5  -1   5       25.73       20.50      3.21 o 
   6  -1   5        0.13       -0.16      0.68 o 
   7  -1   5        0.24       -0.67      1.59 o 
   8  -1   5        0.00        2.78      3.33 o 
  -7   0   5        0.95       -0.54      1.73 o 
  -6   0   5        2.68        1.51      1.30 o 
  -5   0   5        1.30        6.08      1.43 o 
  -4   0   5        0.43        2.41      2.25 o 
  -3   0   5       71.93       74.62      5.77 o 
  -2   0   5      133.46      137.54      2.80 o 
  -1   0   5      105.33      103.32      2.56 o 
   0   0   5        6.13        7.01      0.56 o 
   1   0   5      520.78      518.24      6.75 o 
   2   0   5       91.50      100.91      4.89 o 
   3   0   5      210.63      226.38      6.30 o 
   4   0   5        2.84        2.89      0.53 o 
   5   0   5       30.84       26.73      1.85 o 
   6   0   5       10.41        8.36      1.70 o 
   7   0   5       14.15       16.42      2.69 o 
   8   0   5        0.01       -0.05      1.47 o 
  -6   1   5        2.45        1.67      2.15 o 
  -5   1   5        8.19        7.57      2.89 o 
  -4   1   5       11.23       11.33      2.23 o 
  -3   1   5        2.38        1.26      1.07 o 
  -2   1   5       13.88       14.03      1.06 o 
  -1   1   5       82.71       84.73      4.69 o 
   0   1   5       20.63       19.53      1.79 o 
   1   1   5       49.67       55.93      2.06 o 
   2   1   5      186.96      187.43      4.28 o 
   3   1   5        0.58        5.40      1.75 o 
   4   1   5       25.60       27.52      3.05 o 
   5   1   5       17.04       15.88      2.04 o 
   6   1   5        0.41       -1.52      1.52 o 
   7   1   5        3.40        1.80      2.22 o 
   8   1   5        0.91        3.02      4.44 o 
  -6   2   5        0.39       -0.20      1.68 o 
  -5   2   5        0.17       -0.83      1.91 o 
  -4   2   5        3.58        6.57      3.25 o 
  -3   2   5        2.84        3.55      1.15 o 
  -2   2   5      153.07      152.93      6.76 o 
  -1   2   5      384.97      412.21      5.91 o 
   0   2   5        5.59        5.49      1.06 o 
   1   2   5        1.87        2.53      0.68 o 
   2   2   5       38.32       38.20      1.22 o 
   3   2   5      663.06      637.37     22.42 o 
   4   2   5       48.84       59.07      2.76 o 
   5   2   5       24.60       28.42      2.51 o 
   6   2   5        6.02        5.01      1.80 o 
   7   2   5        0.34        2.36      1.69 o 
   8   2   5        0.50        1.47      1.87 o 
   9   2   5        4.34        4.77      2.57 o 
  -5   3   5        1.37        2.44      2.41 o 
  -4   3   5       17.59       21.06      3.06 o 
  -3   3   5        0.24        1.07      1.51 o 
  -2   3   5        0.02       -0.85      1.12 o 
  -1   3   5       37.66       37.43      1.40 o 
   0   3   5       38.54       36.98      1.83 o 
   1   3   5        0.90       -0.84      0.84 o 
   2   3   5       32.51       33.69      1.25 o 
   3   3   5        0.03        0.43      0.61 o 
   4   3   5       16.68       21.41      2.54 o 
   5   3   5       13.45       12.76      1.71 o 
   6   3   5        0.46        2.34      1.38 o 
   7   3   5       20.90       21.69      2.80 o 
   8   3   5        1.96        0.74      1.75 o 
   9   3   5        1.68        1.31      1.80 o 
  -4   4   5        0.98        0.17      1.57 o 
  -3   4   5        4.15        5.09      2.28 o 
  -2   4   5       14.05       19.17      3.13 o 
  -1   4   5       94.37       77.29      3.56 o 
   0   4   5        5.13        4.44      0.86 o 
   1   4   5        0.58        1.02      0.52 o 
   2   4   5        5.86        8.80      1.93 o 
   3   4   5       26.23       21.68      1.23 o 
   4   4   5       45.71       45.37      2.72 o 
   5   4   5      131.44      145.15      8.09 o 
   6   4   5        3.83        8.60      2.08 o 
   7   4   5        4.96        6.31      1.91 o 
   8   4   5        3.92        6.25      6.39 o 
   9   4   5        4.88        5.98      2.52 o 
  -4   5   5        2.51        2.65      2.69 o 
  -3   5   5        0.04        0.04      1.34 o 
  -2   5   5        0.08        0.28      1.25 o 
  -1   5   5        7.00        7.38      1.82 o 
   0   5   5        5.56        7.58      2.02 o 
   1   5   5        0.52        0.31      0.50 o 
   2   5   5        6.00        6.62      0.88 o 
   3   5   5        0.14        1.69      0.70 o 
   4   5   5        2.23        2.60      0.71 o 
   5   5   5        4.52        5.34      1.63 o 
   6   5   5        0.73        2.30      1.90 o 
   7   5   5       32.53       35.59      3.35 o 
   8   5   5       14.78       18.88      5.28 o 
   9   5   5        0.61       -0.77      1.98 o 
  -3   6   5        0.05       -0.87      1.95 o 
  -2   6   5        0.34        1.29      1.54 o 
  -1   6   5        3.75        1.79      1.89 o 
   0   6   5        0.38        0.27      1.43 o 
   1   6   5       18.67       17.15      2.38 o 
   2   6   5      117.03       93.63      3.03 o 
   3   6   5        0.62        3.46      1.37 o 
   4   6   5        2.38        1.86      0.91 o 
   5   6   5       34.77       37.08      6.51 o 
   6   6   5        3.24        6.08      2.05 o 
   7   6   5        0.56        3.23      7.26 o 
   8   6   5        1.02        2.78      2.00 o 
   9   6   5        0.02        1.67      1.99 o 
  -1   7   5        0.26        1.08      2.22 o 
   0   7   5        0.28       -0.04      1.12 o 
   1   7   5        0.91        0.18      1.02 o 
   2   7   5        2.20        0.80      1.39 o 
   3   7   5        0.01       -0.76      0.76 o 
   4   7   5        0.95        0.91      0.83 o 
   5   7   5        0.01        0.35      0.84 o 
   6   7   5        0.17        0.71      1.75 o 
   7   7   5       13.56       12.60      3.02 o 
   8   7   5       20.30       26.07      3.82 o 
   9   7   5        0.18        0.59      1.92 o 
   0   8   5        0.99        1.26      2.19 o 
   1   8   5        0.93       -1.70      1.91 o 
   2   8   5       51.69       43.36      3.68 o 
   3   8   5        7.55        8.62      2.29 o 
   4   8   5        0.01       -0.70      1.43 o 
   5   8   5        1.65        2.29      1.43 o 
   6   8   5        0.17        0.34      1.23 o 
   7   8   5        2.65        3.22      1.79 o 
   8   8   5       15.06       16.34      3.06 o 
   2   9   5        0.41        5.12      5.51 o 
   3   9   5        0.05       -0.67      1.75 o 
   4   9   5        0.35        0.22      1.67 o 
   5   9   5        0.07       -2.86      3.89 o 
   6   9   5        0.34       -0.32      2.94 o 
   7   9   5        2.43        0.16      1.54 o 
  -5  -8   6        1.49       -1.25      1.69 o 
  -4  -8   6        7.23        6.57      2.46 o 
  -3  -8   6       14.12       12.16      2.24 o 
  -2  -8   6        0.64        1.17      1.35 o 
  -1  -8   6        2.53        5.47      2.54 o 
   0  -8   6        0.53        0.40      1.59 o 
  -6  -7   6        0.38        0.88      1.57 o 
  -5  -7   6        1.26        1.54      1.54 o 
  -4  -7   6        3.11        5.42      1.99 o 
  -3  -7   6        3.90        3.90      1.96 o 
  -2  -7   6       15.13       17.27      1.98 o 
  -1  -7   6        0.04        0.30      1.01 o 
   0  -7   6        6.75       12.54      2.94 o 
   1  -7   6        0.02       -0.48      1.03 o 
   2  -7   6        0.01        0.08      2.06 o 
  -7  -6   6        0.41        2.57      2.30 o 
  -6  -6   6        0.65        0.77      1.46 o 
  -5  -6   6        0.05        1.21      1.90 o 
  -4  -6   6       27.35       29.12      2.48 o 
  -3  -6   6      163.40      165.37      8.85 o 
  -2  -6   6       11.91       11.32      1.83 o 
  -1  -6   6       11.07       13.57      1.86 o 
   0  -6   6        0.88        0.63      0.86 o 
   1  -6   6       10.10        9.39      1.38 o 
   2  -6   6       20.58       16.74      5.08 o 
   3  -6   6        4.32        0.75      1.91 o 
  -7  -5   6        1.02       -0.19      1.67 o 
  -6  -5   6        0.00       -0.44      1.54 o 
  -5  -5   6        9.70        9.21      2.29 o 
  -4  -5   6       40.57       41.04      3.21 o 
  -3  -5   6       12.19       13.20      3.02 o 
  -2  -5   6       21.79       24.24      2.34 o 
  -1  -5   6        2.27        2.94      1.39 o 
   0  -5   6        0.93        1.41      0.80 o 
   1  -5   6        1.09        1.32      0.90 o 
   2  -5   6       11.96       12.43      1.51 o 
   3  -5   6       19.68       20.85      2.69 o 
   4  -5   6        1.29        0.24      1.49 o 
  -7  -4   6        0.04       -1.11      2.54 o 
  -6  -4   6       12.57        9.56      2.19 o 
  -5  -4   6        0.89        2.86      1.75 o 
  -4  -4   6        6.45        6.10      1.79 o 
  -3  -4   6      152.45      148.39      5.05 o 
  -2  -4   6      166.73      161.78      9.52 o 
  -1  -4   6       14.93       15.19      1.86 o 
   0  -4   6        0.03        0.18      0.46 o 
   1  -4   6        6.82        5.53      1.19 o 
   2  -4   6       43.87       43.11      2.00 o 
   3  -4   6       24.26       26.34      2.40 o 
   4  -4   6       12.77       12.56      3.05 o 
   5  -4   6        2.00        1.74      1.86 o 
  -7  -3   6        0.13       -0.16      1.29 o 
  -6  -3   6        0.21        1.11      1.46 o 
  -5  -3   6        7.71        6.86      1.65 o 
  -4  -3   6       34.91       31.80      2.78 o 
  -3  -3   6       30.34       26.62      2.16 o 
  -2  -3   6        6.36        5.76      1.22 o 
  -1  -3   6       78.92       69.93      5.20 o 
   0  -3   6       78.70       76.57      1.85 o 
   1  -3   6        7.81       11.36      1.33 o 
   2  -3   6       91.55       81.02      3.18 o 
   3  -3   6       68.43       69.22      2.64 o 
   4  -3   6        0.04        0.82      2.44 o 
   5  -3   6        0.64        1.35      1.12 o 
   6  -3   6        1.79        1.98      3.65 o 
  -7  -2   6        2.26        2.03      1.93 o 
  -6  -2   6       10.93        6.80      1.83 o 
  -5  -2   6       11.49       10.57      1.36 o 
  -4  -2   6        7.09        6.96      1.04 o 
  -3  -2   6        4.75        4.97      1.28 o 
  -2  -2   6      165.41      160.61      4.48 o 
  -1  -2   6       32.32       37.74      2.34 o 
   0  -2   6       33.42       50.26      6.23 o 
   1  -2   6      143.95      167.14      5.02 o 
   2  -2   6        1.08        2.07      0.77 o 
   3  -2   6        0.23        0.78      0.79 o 
   4  -2   6       97.86       99.52      4.99 o 
   5  -2   6        9.83       13.83      2.59 o 
   6  -2   6        0.00        1.52      1.01 o 
   7  -2   6        0.90        3.49      4.13 o 
  -7  -1   6        2.21        4.44      2.94 o 
  -6  -1   6        5.10        8.49      1.81 o 
  -5  -1   6        0.01       -0.20      0.78 o 
  -4  -1   6        1.67        1.36      0.89 o 
  -3  -1   6      163.32      146.24      8.28 o 
  -2  -1   6        0.01        0.07      0.29 o 
  -1  -1   6       56.08       51.35      2.94 o 
   0  -1   6      141.13      147.23      3.15 o 
   1  -1   6        0.60        0.71      0.58 o 
   2  -1   6       62.04       67.76      1.93 o 
   3  -1   6       25.91       23.83      2.05 o 
   4  -1   6       14.01       10.39      1.35 o 
   5  -1   6        0.96       -0.05      0.99 o 
   6  -1   6       21.43       19.94      2.43 o 
   7  -1   6        0.99        0.08      1.47 o 
  -6   0   6        1.06       -1.63      1.93 o 
  -5   0   6       23.86       20.44      3.36 o 
  -4   0   6       32.92       30.91      2.05 o 
  -3   0   6       19.08       16.16      1.42 o 
  -2   0   6        6.16        6.04      0.90 o 
  -1   0   6       37.15       36.14      1.36 o 
   0   0   6       90.53       97.46      1.84 o 
   1   0   6     1092.43     1166.70     11.18 o 
   2   0   6        0.02        2.57      1.69 o 
   3   0   6       23.66       23.51      1.13 o 
   4   0   6       38.39       31.97      1.74 o 
   5   0   6       26.06       19.24      1.10 o 
   6   0   6        1.74        3.24      1.46 o 
   7   0   6       22.50       19.28      3.97 o 
   8   0   6        1.13        2.31      2.08 o 
  -6   1   6        5.76        4.84      2.79 o 
  -5   1   6        1.41        1.98      2.00 o 
  -4   1   6        2.05        2.58      1.99 o 
  -3   1   6       32.55       38.63      2.72 o 
  -2   1   6        4.22        5.92      0.99 o 
  -1   1   6       31.67       31.47      1.96 o 
   0   1   6        0.08       -0.34      0.51 o 
   1   1   6       49.41       52.47      1.59 o 
   2   1   6        2.65        3.91      0.71 o 
   3   1   6        0.90        0.43      0.81 o 
   4   1   6       67.76       67.76      2.89 o 
   5   1   6        0.36        0.96      1.23 o 
   6   1   6       14.69       12.57      3.61 o 
   7   1   6       11.44        9.49      2.98 o 
   8   1   6        0.29        1.95      3.29 o 
  -5   2   6        1.68        0.94      1.73 o 
  -4   2   6        8.09        9.70      3.97 o 
  -3   2   6        0.56        0.96      0.84 o 
  -2   2   6       10.94       11.17      1.21 o 
  -1   2   6        4.91        6.34      1.33 o 
   0   2   6       63.61       71.74      3.61 o 
   1   2   6      482.37      533.16      6.92 o 
   2   2   6       76.86       79.93      2.33 o 
   3   2   6       13.96       14.41      0.84 o 
   4   2   6        0.28        0.91      1.04 o 
   5   2   6       15.11       13.20      1.94 o 
   6   2   6        1.62        2.78      1.77 o 
   7   2   6       52.66       53.81      4.21 o 
   8   2   6        0.28       -0.70      1.64 o 
   9   2   6        2.33        1.16      2.11 o 
  -5   3   6        0.07       -1.36      2.13 o 
  -4   3   6        5.60       12.23      2.55 o 
  -3   3   6        0.15        2.90      1.94 o 
  -2   3   6        5.54        9.24      3.57 o 
  -1   3   6       26.33       23.47      1.42 o 
   0   3   6       14.28       15.55      1.44 o 
   1   3   6       46.84       48.65      1.72 o 
   2   3   6        6.43        8.27      1.01 o 
   3   3   6        3.02        3.82      0.69 o 
   4   3   6       69.02       75.30      3.89 o 
   5   3   6        0.63        0.29      1.04 o 
   6   3   6        2.22        5.46      1.68 o 
   7   3   6        9.80        9.65      2.19 o 
   8   3   6        0.70        1.53      1.95 o 
   9   3   6        9.42       10.63      2.85 o 
  -4   4   6        0.75        1.86      2.08 o 
  -3   4   6        9.10        7.75      2.30 o 
  -2   4   6       15.18       18.79      2.97 o 
  -1   4   6        7.96        8.34      1.87 o 
   0   4   6       13.15       10.40      2.67 o 
   1   4   6        3.13        2.95      1.26 o 
   2   4   6        7.32        6.46      0.91 o 
   3   4   6        8.19        9.83      1.42 o 
   4   4   6       22.57       21.49      2.02 o 
   5   4   6        2.36        3.08      1.36 o 
   6   4   6        2.70        4.02      1.59 o 
   7   4   6        3.94        3.73      4.13 o 
   8   4   6        0.01        0.54      2.90 o 
   9   4   6        0.82       -1.67      2.39 o 
  -3   5   6        0.67        2.35      2.23 o 
  -2   5   6        2.03        2.21      3.81 o 
  -1   5   6        1.56        2.12      1.48 o 
   0   5   6        5.40        6.57      1.62 o 
   1   5   6        4.17        4.84      1.44 o 
   2   5   6       16.00       13.68      1.11 o 
   3   5   6        0.38        0.62      0.67 o 
   4   5   6       16.65       15.55      1.31 o 
   5   5   6        0.27        0.20      1.63 o 
   6   5   6        1.05        0.57      1.30 o 
   7   5   6        3.01        2.91      1.94 o 
   8   5   6        3.35        3.71      1.97 o 
   9   5   6        4.55        8.25      2.61 o 
  -2   6   6        0.19        4.59      4.25 o 
  -1   6   6        5.33        7.47      4.13 o 
   0   6   6        0.02        0.40      1.20 o 
   1   6   6        0.41        0.79      3.05 o 
   2   6   6       13.29       10.83      2.96 o 
   3   6   6       45.73       45.74      3.21 o 
   4   6   6       23.58       23.54      2.85 o 
   5   6   6       16.30       19.04      2.36 o 
   6   6   6        2.58        4.14      1.98 o 
   7   6   6        2.95        0.97      2.18 o 
   8   6   6        2.66        2.07      1.97 o 
   9   6   6        0.21        0.58      2.06 o 
  -1   7   6        0.17        7.14      2.94 o 
   0   7   6        0.48        2.82      2.06 o 
   1   7   6        0.00       -0.63      1.81 o 
   2   7   6        5.83        8.09      2.07 o 
   3   7   6        0.42        1.84      1.58 o 
   4   7   6        1.65        1.76      0.95 o 
   5   7   6        0.24        2.06      1.82 o 
   6   7   6        0.00       -0.76      1.62 o 
   7   7   6        1.33        0.56      1.67 o 
   8   7   6        0.99        1.48      3.93 o 
   9   7   6        0.02        1.43      4.05 o 
   0   8   6        0.78        1.83      2.01 o 
   1   8   6        0.12       -1.66      2.01 o 
   2   8   6        0.99        2.13      1.78 o 
   3   8   6       37.77       39.51      8.85 o 
   4   8   6        0.01        1.14      1.43 o 
   5   8   6        5.24        5.66      2.62 o 
   6   8   6        0.00        0.58      1.75 o 
   7   8   6        0.42       -0.95      1.80 o 
   8   8   6        1.98        0.26      1.53 o 
   3   9   6        0.09        1.55      1.92 o 
   4   9   6        0.34        2.94      3.17 o 
   5   9   6        0.08       -1.27      2.86 o 
   6   9   6        0.38       -1.19      4.21 o 
   7   9   6        0.31        0.87      4.13 o 
  -4  -8   7        2.24        2.37      1.99 o 
  -3  -8   7        0.91       -0.29      1.44 o 
  -2  -8   7        0.88        1.94      1.74 o 
  -1  -8   7        2.51        2.62      1.98 o 
  -6  -7   7        2.21        1.94      1.67 o 
  -5  -7   7        0.00       -0.30      1.16 o 
  -4  -7   7        0.00        2.41      1.88 o 
  -3  -7   7        0.61        1.22      2.42 o 
  -2  -7   7       13.80       11.96      2.18 o 
  -1  -7   7        0.26        0.57      1.23 o 
   0  -7   7        0.92        4.07      4.05 o 
   1  -7   7        2.99        2.94      2.38 o 
   2  -7   7        2.75       -0.08      1.51 o 
  -6  -6   7        4.08        6.09      2.07 o 
  -5  -6   7        1.77        0.60      3.05 o 
  -4  -6   7        0.14        0.56      1.35 o 
  -3  -6   7       34.65       37.12      2.84 o 
  -2  -6   7        3.10        5.79      1.63 o 
  -1  -6   7        0.12        0.94      1.09 o 
   0  -6   7        8.94        8.67      1.66 o 
   1  -6   7        1.29        2.28      1.37 o 
   2  -6   7        0.20        0.15      1.08 o 
   3  -6   7        0.75       -1.06      1.81 o 
  -7  -5   7        0.36        2.45      2.02 o 
  -6  -5   7        9.82       15.67      2.59 o 
  -5  -5   7        5.26        6.66      2.06 o 
  -4  -5   7        0.40        0.47      1.25 o 
  -3  -5   7       25.97       25.31      2.61 o 
  -2  -5   7      120.34      115.74      4.65 o 
  -1  -5   7        0.18       -0.24      0.86 o 
   0  -5   7        1.02        1.52      1.14 o 
   1  -5   7        9.51       10.15      1.53 o 
   2  -5   7       17.90       16.77      1.73 o 
   3  -5   7       14.51       11.97      2.30 o 
   4  -5   7        4.97        4.72      2.48 o 
  -7  -4   7        0.29        1.06      1.45 o 
  -6  -4   7        0.13        0.70      3.77 o 
  -5  -4   7        2.50        5.09      2.18 o 
  -4  -4   7       10.93       11.89      2.26 o 
  -3  -4   7      345.90      392.70     10.48 o 
  -2  -4   7        2.52        6.04      2.10 o 
  -1  -4   7        5.19        4.38      1.24 o 
   0  -4   7        9.41       11.52      3.25 o 
   1  -4   7        6.67        7.35      1.20 o 
   2  -4   7       27.71       29.38      1.97 o 
   3  -4   7       27.92       26.55      1.93 o 
   4  -4   7        0.05       -1.13      1.17 o 
   5  -4   7        0.00       -0.94      1.46 o 
  -7  -3   7        0.26       14.98     13.41 o 
  -6  -3   7       12.28       10.58      2.36 o 
  -5  -3   7       24.20       21.69      2.59 o 
  -4  -3   7        1.12        1.77      1.50 o 
  -3  -3   7       41.71       40.46      3.17 o 
  -2  -3   7      140.42      138.34      4.69 o 
  -1  -3   7        0.79        1.84      1.14 o 
   0  -3   7       48.08       46.06      2.42 o 
   1  -3   7        7.68        7.44      0.90 o 
   2  -3   7       27.41       25.44      1.57 o 
   3  -3   7      128.05      134.36      3.89 o 
   4  -3   7       30.72       28.75      2.25 o 
   5  -3   7        0.01       -1.23      1.23 o 
   6  -3   7        0.45       -1.11      3.49 o 
  -7  -2   7        0.61       -0.75      1.74 o 
  -6  -2   7        1.54        3.11      4.48 o 
  -5  -2   7       13.12       12.53      2.08 o 
  -4  -2   7        0.87        0.32      1.05 o 
  -3  -2   7      387.26      375.73     10.79 o 
  -2  -2   7      187.99      199.01      6.19 o 
  -1  -2   7        1.01        4.08      1.21 o 
   0  -2   7       18.50       20.76      1.68 o 
   1  -2   7        2.34        3.04      0.97 o 
   2  -2   7       44.89       42.15      2.10 o 
   3  -2   7      227.37      233.17      6.46 o 
   4  -2   7       45.41       45.75      2.37 o 
   5  -2   7        2.54        4.83      2.15 o 
   6  -2   7        5.55       10.24      8.57 o 
   7  -2   7        0.33       -1.82      3.89 o 
  -6  -1   7        0.63       -0.20      1.47 o 
  -5  -1   7       11.32       10.96      2.70 o 
  -4  -1   7        4.52        6.64      2.69 o 
  -3  -1   7        3.11        3.53      0.76 o 
  -2  -1   7        7.60        7.16      1.52 o 
  -1  -1   7       13.96       12.99      1.58 o 
   0  -1   7      281.60      260.39      3.86 o 
   1  -1   7      155.59      174.24      5.52 o 
   2  -1   7       26.71       27.75      1.62 o 
   3  -1   7      122.65      131.14      7.47 o 
   4  -1   7       28.62       27.90      1.54 o 
   5  -1   7        0.02        1.20      0.91 o 
   6  -1   7        4.47        6.44      1.90 o 
   7  -1   7        0.07        1.32      1.84 o 
  -6   0   7        0.75        0.79      2.86 o 
  -5   0   7        0.39        1.35      1.27 o 
  -4   0   7       14.08       13.01      1.60 o 
  -3   0   7       34.87       33.24      2.62 o 
  -2   0   7      102.86      103.02      4.20 o 
  -1   0   7        2.07        2.67      0.64 o 
   0   0   7        2.65        4.77      1.17 o 
   1   0   7        5.39        7.31      1.01 o 
   2   0   7       47.96       57.89      1.86 o 
   3   0   7      274.67      282.60      4.69 o 
   4   0   7      139.08      133.54      3.13 o 
   5   0   7        1.95        2.87      0.96 o 
   6   0   7       25.92       25.26      2.65 o 
   7   0   7        0.38       -0.88      1.52 o 
   8   0   7        0.24       -0.44      1.52 o 
  -6   1   7        1.35       -0.32      3.02 o 
  -5   1   7        0.03       -0.82      2.02 o 
  -4   1   7        4.69        4.50      1.30 o 
  -3   1   7       16.17       17.75      1.66 o 
  -2   1   7        0.16        0.22      0.70 o 
  -1   1   7        2.36        2.09      0.73 o 
   0   1   7       69.32       72.02      2.18 o 
   1   1   7       53.89       55.87      3.17 o 
   2   1   7       21.30       22.27      1.68 o 
   3   1   7        0.81        2.28      0.62 o 
   4   1   7        3.40        3.78      0.81 o 
   5   1   7        0.02        4.51      5.79 o 
   6   1   7       26.11       21.73      2.79 o 
   7   1   7        0.00        2.18      1.83 o 
   8   1   7        0.00        0.99      1.75 o 
  -5   2   7        1.37        6.19      3.25 o 
  -4   2   7        0.37       -1.30      1.57 o 
  -3   2   7        0.00       -0.77      0.98 o 
  -2   2   7        1.85        2.78      1.80 o 
  -1   2   7       12.38       13.32      1.30 o 
   0   2   7       19.27       17.15      2.95 o 
   1   2   7       12.18       14.78      1.44 o 
   2   2   7       85.63       95.96      2.60 o 
   3   2   7       56.04       53.22      1.67 o 
   4   2   7        0.01       -0.26      0.97 o 
   5   2   7        0.00        0.71      1.28 o 
   6   2   7       22.23       30.02      9.20 o 
   7   2   7        3.91        5.17      3.41 o 
   8   2   7        4.04        0.69      2.02 o 
   9   2   7        0.11        0.30      1.53 o 
  -4   3   7        2.26        6.36      3.45 o 
  -3   3   7        0.01        2.07      1.90 o 
  -2   3   7        0.42        1.63      1.25 o 
  -1   3   7        2.60        4.10      0.93 o 
   0   3   7        2.37        0.89      1.16 o 
   1   3   7        3.28        3.69      0.90 o 
   2   3   7        5.06        6.75      1.13 o 
   3   3   7       30.99       31.32      1.46 o 
   4   3   7        0.17       -0.06      0.84 o 
   5   3   7        3.37        4.51      1.63 o 
   6   3   7       15.61       13.35      2.19 o 
   7   3   7        1.92        0.45      2.54 o 
   8   3   7        0.60        0.71      1.70 o 
   9   3   7        0.00        0.33      1.81 o 
  -4   4   7        0.27        1.98      2.02 o 
  -3   4   7        0.24        1.97      1.69 o 
  -2   4   7        1.25        3.80      1.87 o 
  -1   4   7       36.95       41.76      3.63 o 
   0   4   7       46.65       45.27      5.25 o 
   1   4   7        6.74        9.48      1.66 o 
   2   4   7        0.74        0.57      0.75 o 
   3   4   7        2.50        2.66      0.86 o 
   4   4   7       57.09       50.74      4.39 o 
   5   4   7        7.06       11.53      5.20 o 
   6   4   7        0.00        2.52      5.08 o 
   7   4   7        7.71        9.41      5.40 o 
   8   4   7        0.32        0.75      1.64 o 
   9   4   7        0.02        0.95      1.71 o 
  -3   5   7        2.28        2.89      2.27 o 
  -2   5   7        0.00       -0.33      1.82 o 
  -1   5   7        0.68        2.06      2.78 o 
   0   5   7        3.32        5.41      2.04 o 
   1   5   7        6.57        5.01      1.25 o 
   2   5   7        0.02        1.19      0.86 o 
   3   5   7        6.08        6.65      1.23 o 
   4   5   7        0.08        0.24      1.43 o 
   5   5   7        4.87        3.83      3.02 o 
   6   5   7        5.19        3.98      1.71 o 
   7   5   7        0.39        0.32      1.51 o 
   8   5   7        3.34        0.55      1.83 o 
   9   5   7        0.04       -0.05      2.42 o 
  -2   6   7        0.47        0.38      1.79 o 
  -1   6   7        5.81        7.18      2.40 o 
   0   6   7       15.61       14.49      2.90 o 
   1   6   7        0.26        0.79      2.18 o 
   2   6   7        0.26       -0.57      1.33 o 
   3   6   7        0.23        1.46      1.22 o 
   4   6   7        5.04        5.28      2.80 o 
   5   6   7       12.71       14.10      2.38 o 
   6   6   7       10.09        6.94      2.37 o 
   7   6   7        0.56        0.66      1.70 o 
   8   6   7        1.69        2.69      2.34 o 
   9   6   7        0.29        0.94      3.49 o 
  -1   7   7        0.04       -0.78      2.90 o 
   0   7   7        0.86        1.05      1.86 o 
   1   7   7        0.74        3.42      2.10 o 
   2   7   7        0.66        0.80      2.46 o 
   3   7   7        0.88        0.64      1.35 o 
   4   7   7        0.01        0.16      1.23 o 
   5   7   7        1.29       -1.23      1.44 o 
   6   7   7        1.13        0.51      1.74 o 
   7   7   7        0.01        1.11      1.93 o 
   8   7   7        6.98        7.84      3.25 o 
   1   8   7        0.11        0.81      1.79 o 
   2   8   7        2.64        1.34      1.71 o 
   3   8   7        9.56        8.72      1.97 o 
   4   8   7        0.05       -0.03      2.54 o 
   5   8   7        1.19        2.72      1.90 o 
   6   8   7        4.68        4.35      2.28 o 
   7   8   7        0.01        5.92      2.22 o 
   8   8   7        0.00        1.08      2.24 o 
   3   9   7        0.39        0.16      2.22 o 
   4   9   7        0.01       -1.03      2.70 o 
   5   9   7        0.22        3.41      4.28 o 
   6   9   7        0.04        1.90      3.89 o 
  -3  -8   8        1.08       -0.16      2.62 o 
  -2  -8   8        0.47       -0.86      1.50 o 
  -5  -7   8        0.91        0.31      1.85 o 
  -4  -7   8        0.80        4.72      2.38 o 
  -3  -7   8        0.10       -0.43      1.58 o 
  -2  -7   8        1.21        3.03      2.01 o 
  -1  -7   8        3.13        2.51      1.64 o 
   0  -7   8        0.09       -0.41      1.71 o 
   1  -7   8        1.70        0.24      1.51 o 
  -6  -6   8        5.05        9.72      3.13 o 
  -5  -6   8        6.18        6.99      2.53 o 
  -4  -6   8        3.94        0.93      1.79 o 
  -3  -6   8        2.79        2.46      1.58 o 
  -2  -6   8        1.67        1.24      1.39 o 
  -1  -6   8        5.72        5.00      1.94 o 
   0  -6   8        6.03        6.68      1.85 o 
   1  -6   8        1.99        3.72      1.56 o 
   2  -6   8        2.34        0.48      1.82 o 
   3  -6   8        0.05        0.08      1.59 o 
  -6  -5   8        0.05        2.71      2.27 o 
  -5  -5   8        2.67        6.53      2.51 o 
  -4  -5   8        0.25        1.11      1.67 o 
  -3  -5   8        3.89        2.00      1.86 o 
  -2  -5   8        6.86        6.23      1.73 o 
  -1  -5   8       17.31       13.40      1.92 o 
   0  -5   8        0.41        2.60      1.54 o 
   1  -5   8       26.43       22.62      2.30 o 
   2  -5   8        0.58        2.07      1.16 o 
   3  -5   8        0.39       -0.24      0.86 o 
   4  -5   8        0.15        1.69      2.17 o 
  -6  -4   8        3.00        4.79      2.05 o 
  -5  -4   8        0.07        0.21      1.43 o 
  -4  -4   8        2.38        1.91      1.56 o 
  -3  -4   8       31.76       35.96      3.03 o 
  -2  -4   8      137.46      132.82      5.03 o 
  -1  -4   8        0.00       -0.68      1.09 o 
   0  -4   8       30.63       24.59      2.08 o 
   1  -4   8        2.97        1.03      0.76 o 
   2  -4   8       21.49       21.26      1.90 o 
   3  -4   8       19.58       19.38      1.85 o 
   4  -4   8        0.04        1.34      1.31 o 
   5  -4   8        2.56        5.08      4.13 o 
  -6  -3   8        2.10        5.29      2.70 o 
  -5  -3   8        0.28        0.91      1.33 o 
  -4  -3   8        3.53        1.58      1.51 o 
  -3  -3   8       44.43       46.41      3.14 o 
  -2  -3   8       66.46       66.04      4.09 o 
  -1  -3   8       23.51       25.13      2.30 o 
   0  -3   8        0.84        1.78      1.24 o 
   1  -3   8       27.62       23.75      1.38 o 
   2  -3   8        0.06        0.69      1.12 o 
   3  -3   8       25.66       28.87      2.07 o 
   4  -3   8       20.53       21.89      1.96 o 
   5  -3   8        1.80        1.30      1.33 o 
   6  -3   8        0.56        1.90      3.89 o 
  -6  -2   8        0.44        3.57      2.23 o 
  -5  -2   8        6.80        6.49      2.04 o 
  -4  -2   8        1.10        1.78      2.90 o 
  -3  -2   8        3.91        3.83      1.49 o 
  -2  -2   8      183.12      173.38      5.50 o 
  -1  -2   8       89.70       86.14      4.05 o 
   0  -2   8       35.74       33.00      2.78 o 
   1  -2   8        3.26        3.78      1.12 o 
   2  -2   8        7.87        8.16      1.16 o 
   3  -2   8       63.26       59.72      4.79 o 
   4  -2   8       11.48       11.07      1.62 o 
   5  -2   8        1.14        1.95      1.32 o 
   6  -2   8        3.22        4.05      2.70 o 
  -6  -1   8        1.58        1.53      1.68 o 
  -5  -1   8        0.01        0.12      1.40 o 
  -4  -1   8        4.79        4.26      1.94 o 
  -3  -1   8       56.85       50.37      3.30 o 
  -2  -1   8        2.82        3.41      1.60 o 
  -1  -1   8        2.08        3.37      1.24 o 
   0  -1   8       58.29       50.51      1.46 o 
   1  -1   8       18.71       22.04      1.34 o 
   2  -1   8        6.61        4.94      1.51 o 
   3  -1   8      149.07      146.33      4.84 o 
   4  -1   8       97.86      102.67      3.83 o 
   5  -1   8        0.12        3.64      1.64 o 
   6  -1   8        1.40        1.85      1.67 o 
   7  -1   8        0.03       -0.71      1.64 o 
  -6   0   8        0.75       -0.08      2.46 o 
  -5   0   8        8.23        5.69      2.07 o 
  -4   0   8        3.95        4.88      1.60 o 
  -3   0   8        0.98        0.93      0.74 o 
  -2   0   8        0.05       -0.83      0.83 o 
  -1   0   8      111.06      104.81      4.54 o 
   0   0   8       33.76       35.39      2.13 o 
   1   0   8        8.45        9.95      0.97 o 
   2   0   8       27.64       31.34      2.34 o 
   3   0   8        0.65       -0.39      0.61 o 
   4   0   8        0.01        0.37      0.61 o 
   5   0   8       52.78       58.91      3.60 o 
   6   0   8       14.44       15.79      2.67 o 
   7   0   8        0.41        0.55      1.51 o 
   8   0   8        0.29        1.47      2.29 o 
  -5   1   8        0.71        0.08      2.46 o 
  -4   1   8        0.15        0.10      1.47 o 
  -3   1   8       11.32       11.84      1.54 o 
  -2   1   8       33.98       34.17      2.26 o 
  -1   1   8        0.00        2.09      2.34 o 
   0   1   8       59.92       61.75      2.23 o 
   1   1   8       75.49       85.26      3.37 o 
   2   1   8        1.52        1.25      0.85 o 
   3   1   8      104.40      106.08      2.73 o 
   4   1   8       46.17       45.22      2.43 o 
   5   1   8        5.49        5.21      1.91 o 
   6   1   8        0.22        0.02      2.26 o 
   7   1   8        9.07        6.90      2.78 o 
   8   1   8        0.04       -1.56      1.68 o 
  -5   2   8        1.38        3.41      4.21 o 
  -4   2   8       12.95       12.22      3.53 o 
  -3   2   8        2.73        3.36      1.21 o 
  -2   2   8       14.14       10.30      2.55 o 
  -1   2   8        6.41        9.77      1.41 o 
   0   2   8       11.79       10.55      2.07 o 
   1   2   8       41.60       45.00      2.10 o 
   2   2   8      216.86      246.59      4.96 o 
   3   2   8        9.56       12.52      1.62 o 
   4   2   8       21.38       15.84      2.87 o 
   5   2   8       31.96       28.58      2.77 o 
   6   2   8       18.36       21.49      2.68 o 
   7   2   8        0.05       -1.10      1.43 o 
   8   2   8        4.98       10.15      5.28 o 
  -4   3   8        0.06       -2.38      3.73 o 
  -3   3   8        1.63        4.25      1.87 o 
  -2   3   8        9.56       11.07      4.92 o 
  -1   3   8        0.30       -0.36      0.78 o 
   0   3   8        0.35        2.39      1.42 o 
   1   3   8        6.68        8.13      1.34 o 
   2   3   8        6.95        9.63      1.41 o 
   3   3   8        9.81        9.03      1.23 o 
   4   3   8        6.18        5.85      1.58 o 
   5   3   8       14.40       12.86      2.42 o 
   6   3   8        1.97        2.55      1.86 o 
   7   3   8        9.71       14.18      2.82 o 
   8   3   8        3.51       -0.25      1.47 o 
   9   3   8        1.00        2.37      2.42 o 
  -3   4   8        2.47        3.22      2.05 o 
  -2   4   8        0.63        1.25      1.90 o 
  -1   4   8        1.62        4.80      3.45 o 
   0   4   8        1.19        3.39      1.36 o 
   1   4   8       16.14       19.33      3.73 o 
   2   4   8      125.11      135.99      4.53 o 
   3   4   8        4.29        6.02      1.26 o 
   4   4   8        1.29        1.56      0.75 o 
   5   4   8        0.53        0.93      3.37 o 
   6   4   8        6.47       10.32      3.69 o 
   7   4   8        0.00        0.87      1.98 o 
   8   4   8       15.92       13.65      3.11 o 
   9   4   8        0.66        1.26      3.97 o 
  -2   5   8        0.00       -0.30      2.06 o 
  -1   5   8        0.08        0.43      1.57 o 
   0   5   8        1.98        1.74      1.83 o 
   1   5   8        0.16        0.40      1.15 o 
   2   5   8        4.72        1.78      2.16 o 
   3   5   8        0.59        1.79      1.69 o 
   4   5   8        3.05        5.18      2.23 o 
   5   5   8       12.20       10.81      2.23 o 
   6   5   8        0.64        1.31      1.73 o 
   7   5   8        1.61        3.38      1.94 o 
   8   5   8        3.88        7.94      2.82 o 
   9   5   8        0.00        0.69      2.12 o 
  -1   6   8        3.39        3.87      2.16 o 
   0   6   8        0.90        0.53      1.90 o 
   1   6   8        1.45        0.25      1.20 o 
   2   6   8        7.36        8.24      2.13 o 
   3   6   8        3.61        6.16      1.25 o 
   4   6   8        1.19        0.90      1.00 o 
   5   6   8        3.49        6.95      4.52 o 
   6   6   8        0.07       -1.15      1.79 o 
   7   6   8        0.10        0.23      1.29 o 
   8   6   8        3.09        8.02      2.99 o 
   0   7   8        0.25        2.12      2.53 o 
   1   7   8        0.41       -1.29      1.68 o 
   2   7   8        0.15        0.00      1.15 o 
   3   7   8        1.19        4.45      3.93 o 
   4   7   8        0.63        0.25      0.82 o 
   5   7   8        4.40        6.92      2.58 o 
   6   7   8        0.18       -0.75      1.37 o 
   7   7   8        0.21        8.60     10.04 o 
   8   7   8        1.09        1.12      2.30 o 
   2   8   8        0.06        4.64      2.38 o 
   3   8   8        0.36        1.58      1.66 o 
   4   8   8        1.09        2.94      2.86 o 
   5   8   8        4.54        3.25      3.25 o 
   6   8   8        1.36       -1.63      1.97 o 
   7   8   8        0.06        2.78      2.44 o 
  -4  -7   9        0.46        3.97      2.46 o 
  -3  -7   9        0.02        0.12      1.35 o 
  -2  -7   9        0.17        0.13      1.29 o 
  -1  -7   9        0.07        0.81      1.54 o 
   0  -7   9        0.68        1.19      2.38 o 
  -5  -6   9       19.07       21.18      5.51 o 
  -4  -6   9        0.21        0.62      1.73 o 
  -3  -6   9        8.56       12.01      2.15 o 
  -2  -6   9        2.31        1.87      1.54 o 
  -1  -6   9        8.86        8.14      2.30 o 
   0  -6   9        4.33        3.66      5.28 o 
   1  -6   9        3.94        2.36      1.71 o 
   2  -6   9        0.28        0.56      1.59 o 
  -5  -5   9        1.19        6.60      4.13 o 
  -4  -5   9        0.22        1.91      1.74 o 
  -3  -5   9        1.19        2.62      1.80 o 
  -2  -5   9        0.01       -0.73      1.29 o 
  -1  -5   9        9.17        9.04      2.26 o 
   0  -5   9        0.36        3.47      1.60 o 
   1  -5   9        5.54        6.63      1.58 o 
   2  -5   9        1.42        1.48      1.75 o 
   3  -5   9        2.10        1.72      1.50 o 
  -6  -4   9        0.80        1.47      2.05 o 
  -5  -4   9       10.76       16.17      2.62 o 
  -4  -4   9        4.74        5.10      2.23 o 
  -3  -4   9        1.67        1.76      1.56 o 
  -2  -4   9       31.84       29.30      2.66 o 
  -1  -4   9        0.46       -0.06      1.12 o 
   0  -4   9        2.54        4.49      1.71 o 
   1  -4   9       14.70       13.71      2.38 o 
   2  -4   9        1.29       -0.41      1.04 o 
   3  -4   9        2.10        1.72      1.14 o 
   4  -4   9        1.42        1.77      1.85 o 
  -6  -3   9        1.13        2.27      2.17 o 
  -5  -3   9        4.79        3.35      1.86 o 
  -4  -3   9        4.19        4.30      2.74 o 
  -3  -3   9        0.08       -0.56      1.82 o 
  -2  -3   9       12.42        9.33      1.84 o 
  -1  -3   9      123.30      114.29      7.74 o 
   0  -3   9        0.10       -0.69      1.12 o 
   1  -3   9       14.86       11.84      1.98 o 
   2  -3   9       19.48       18.71      3.52 o 
   3  -3   9       14.62       14.32      1.67 o 
   4  -3   9        5.88        9.75      2.08 o 
   5  -3   9        2.65        2.35      1.97 o 
  -6  -2   9        0.18       -1.95      1.95 o 
  -5  -2   9        0.11        0.57      1.47 o 
  -4  -2   9        0.09        1.05      1.43 o 
  -3  -2   9       19.68       19.56      4.09 o 
  -2  -2   9      299.78      303.91      8.79 o 
  -1  -2   9        0.04        0.07      0.93 o 
   0  -2   9        2.01        3.27      1.43 o 
   1  -2   9        9.19        7.33      1.61 o 
   2  -2   9       16.69       18.95      1.52 o 
   3  -2   9       25.53       24.55      2.39 o 
   4  -2   9       14.36       12.81      2.33 o 
   5  -2   9        0.25        0.95      1.12 o 
   6  -2   9        0.24        2.15      2.21 o 
  -5  -1   9        5.66        5.17      3.29 o 
  -4  -1   9       14.92       14.25      2.38 o 
  -3  -1   9        0.03       -0.45      1.24 o 
  -2  -1   9       36.06       34.43      3.14 o 
  -1  -1   9      137.26      130.99      4.79 o 
   0  -1   9        0.00        0.66      1.14 o 
   1  -1   9        2.04        1.39      0.75 o 
   2  -1   9        0.47        1.38      0.85 o 
   3  -1   9       25.82       23.43      1.73 o 
   4  -1   9       99.13       99.95      3.39 o 
   5  -1   9       20.66       21.37      2.94 o 
   6  -1   9        0.02        0.97      1.72 o 
   7  -1   9        1.31        2.84      2.28 o 
  -5   0   9        0.85        0.79      2.38 o 
  -4   0   9        3.91        3.63      2.02 o 
  -3   0   9        6.24        7.91      2.17 o 
  -2   0   9      358.69      362.59     13.49 o 
  -1   0   9       91.56       92.07      2.70 o 
   0   0   9        2.17        3.10      0.97 o 
   1   0   9        6.21        6.91      0.96 o 
   2   0   9        3.60        4.82      1.32 o 
   3   0   9      102.54       94.84      2.79 o 
   4   0   9      141.47      137.20      4.70 o 
   5   0   9       12.51        8.66      3.13 o 
   6   0   9        0.89        0.42      1.64 o 
   7   0   9        1.14        0.30      1.61 o 
  -5   1   9        0.32       -0.08      2.14 o 
  -4   1   9        6.26        7.70      3.33 o 
  -3   1   9        0.09       -0.13      0.89 o 
  -2   1   9        1.01        2.81      1.47 o 
  -1   1   9       11.33        9.42      1.38 o 
   0   1   9        1.39        4.16      1.15 o 
   1   1   9       53.37       53.59      2.65 o 
   2   1   9       28.67       29.71      1.67 o 
   3   1   9        9.02        7.87      1.15 o 
   4   1   9      126.19      114.77     11.96 o 
   5   1   9       10.97       11.92      2.23 o 
   6   1   9        0.04        1.28      1.83 o 
   7   1   9        0.26        0.68      1.48 o 
   8   1   9        0.29        0.64      1.82 o 
  -4   2   9        0.24        4.44      3.25 o 
  -3   2   9        1.09        1.11      1.62 o 
  -2   2   9       53.75       53.88      2.72 o 
  -1   2   9       88.06       87.60      4.92 o 
   0   2   9        0.19        1.03      1.00 o 
   1   2   9        0.05        0.29      0.86 o 
   2   2   9        0.03        2.02      1.54 o 
   3   2   9        6.07        9.48      1.24 o 
   4   2   9      163.08      150.04     12.92 o 
   5   2   9       74.56       78.03      4.76 o 
   6   2   9        1.37       -1.10      1.60 o 
   7   2   9        7.30        8.34      2.17 o 
   8   2   9        0.05       -0.82      1.89 o 
  -3   3   9        0.05       -0.08      1.67 o 
  -2   3   9        3.32        3.76      1.88 o 
  -1   3   9        0.45        0.37      0.75 o 
   0   3   9        1.05        2.74      1.73 o 
   1   3   9       18.68       21.15      1.96 o 
   2   3   9        7.78        8.82      1.54 o 
   3   3   9        0.18       -0.47      0.77 o 
   4   3   9       12.63       11.67      2.66 o 
   5   3   9        0.06       -1.16      1.70 o 
   6   3   9        0.02        2.12      4.56 o 
   7   3   9        8.45       10.95      2.42 o 
   8   3   9        0.10        0.05      1.51 o 
  -3   4   9        0.06       -1.19      3.33 o 
  -2   4   9        0.45        2.78      2.54 o 
  -1   4   9        4.12        6.43      2.23 o 
   0   4   9        0.84        0.12      1.30 o 
   1   4   9        5.61        7.38      1.45 o 
   2   4   9        5.02        6.63      1.42 o 
   3   4   9        2.59        0.09      0.74 o 
   4   4   9       23.00       21.69      1.45 o 
   5   4   9       19.20       23.96      2.83 o 
   6   4   9        0.04        0.00      2.78 o 
   7   4   9        4.42        3.55      2.17 o 
   8   4   9        0.54       -1.48      2.00 o 
  -2   5   9        0.31        0.71      1.90 o 
  -1   5   9        1.07        1.50      2.21 o 
   0   5   9        0.11        1.09      1.55 o 
   1   5   9        0.17        4.75      1.94 o 
   2   5   9        0.88        1.69      1.35 o 
   3   5   9        0.17        1.19      1.01 o 
   4   5   9        0.43        1.34      1.35 o 
   5   5   9        0.00        0.92      1.64 o 
   6   5   9        0.32        0.95      1.67 o 
   7   5   9        6.82       10.34      4.44 o 
   8   5   9        1.47        0.31      1.90 o 
  -1   6   9        0.00        2.31      2.90 o 
   0   6   9        4.74        0.20      1.51 o 
   1   6   9        6.83        4.95      4.13 o 
   2   6   9        6.23        7.32      2.70 o 
   3   6   9        0.51        1.71      1.06 o 
   4   6   9        0.14        1.12      1.07 o 
   5   6   9        0.30        1.16      2.46 o 
   6   6   9        0.40       -1.06      1.73 o 
   7   6   9        0.07       -0.75      1.76 o 
   8   6   9        2.42        0.38      1.79 o 
   1   7   9        0.07        0.46      1.94 o 
   2   7   9        1.00        4.14      4.32 o 
   3   7   9        0.15       -0.19      1.63 o 
   4   7   9        0.36       -0.56      2.94 o 
   5   7   9        0.02       -0.08      1.37 o 
   6   7   9        0.67        1.08      1.81 o 
   7   7   9        1.87        1.31      2.10 o 
   8   7   9        0.71        2.16      2.28 o 
   3   8   9        0.32        1.82      3.73 o 
   4   8   9        0.03        0.63      3.09 o 
   5   8   9        0.16        0.71      1.98 o 
   6   8   9        1.59        1.51      4.60 o 
  -4  -6  10       12.97       19.98      3.29 o 
  -3  -6  10        5.31        7.99      2.40 o 
  -2  -6  10        3.08        1.59      1.58 o 
  -1  -6  10        3.37        4.98      2.15 o 
   0  -6  10        0.16        1.60      1.85 o 
   1  -6  10        0.14        0.49      1.39 o 
  -5  -5  10        0.20        7.70      3.09 o 
  -4  -5  10        1.35        0.92      2.06 o 
  -3  -5  10        1.76        3.25      4.32 o 
  -2  -5  10        0.66        1.18      1.39 o 
  -1  -5  10        4.47        5.80      1.86 o 
   0  -5  10        1.15        1.35      1.35 o 
   1  -5  10        0.01        0.25      1.16 o 
   2  -5  10        1.10        0.56      1.28 o 
   3  -5  10        0.72        0.32      1.75 o 
  -5  -4  10       10.71       13.61      2.92 o 
  -4  -4  10       11.92       11.52      2.52 o 
  -3  -4  10        2.18        2.02      1.79 o 
  -2  -4  10        0.57        2.36      1.49 o 
  -1  -4  10        9.16       11.80      2.46 o 
   0  -4  10        7.45       10.02      2.50 o 
   1  -4  10        6.96        4.74      1.61 o 
   2  -4  10        4.40        6.87      5.28 o 
   3  -4  10        0.36       -0.14      1.20 o 
   4  -4  10        2.29        0.12      2.74 o 
  -5  -3  10        0.12        0.06      1.47 o 
  -4  -3  10        3.23        5.72      2.13 o 
  -3  -3  10        5.04        9.08      2.19 o 
  -2  -3  10        2.28        2.65      1.77 o 
  -1  -3  10        1.26        2.59      3.02 o 
   0  -3  10        9.62        7.04      1.83 o 
   1  -3  10        1.79        4.32      2.94 o 
   2  -3  10       30.30       29.11      3.05 o 
   3  -3  10        0.46       -0.04      0.62 o 
   4  -3  10        1.50        2.01      1.32 o 
   5  -3  10        3.52        4.70      2.42 o 
  -5  -2  10        7.80        6.45      2.77 o 
  -4  -2  10        1.89        2.61      4.36 o 
  -3  -2  10        5.33        2.75      1.57 o 
  -2  -2  10        9.60        7.33      1.83 o 
  -1  -2  10       23.81       20.33      2.30 o 
   0  -2  10       10.60        9.43      1.88 o 
   1  -2  10       38.97       31.94      2.78 o 
   2  -2  10        4.67        4.45      1.00 o 
   3  -2  10       18.33       22.10      2.20 o 
   4  -2  10        2.79        4.67      1.42 o 
   5  -2  10        3.81        4.78      3.73 o 
   6  -2  10        3.68        5.19      2.64 o 
  -5  -1  10        1.21        0.39      1.77 o 
  -4  -1  10        0.47        0.05      1.11 o 
  -3  -1  10        0.00       -0.99      1.45 o 
  -2  -1  10       12.54       14.74      2.23 o 
  -1  -1  10       56.60       57.68      3.75 o 
   0  -1  10       11.53       11.18      2.10 o 
   1  -1  10        0.56        2.35      1.41 o 
   2  -1  10       47.07       39.93      3.66 o 
   3  -1  10        0.06        1.87      1.60 o 
   4  -1  10       17.93       21.67      1.90 o 
   5  -1  10        4.09        5.13      1.95 o 
   6  -1  10        1.26        0.66      1.75 o 
  -4   0  10        0.82        1.81      1.98 o 
  -3   0  10        0.29       -0.79      1.67 o 
  -2   0  10        0.23        0.24      1.75 o 
  -1   0  10       71.07       70.02      3.88 o 
   0   0  10       10.16       11.61      2.07 o 
   1   0  10       34.27       30.90      1.69 o 
   2   0  10        5.78        8.00      2.24 o 
   3   0  10        7.21        4.84      1.12 o 
   4   0  10       24.62       23.96      1.83 o 
   5   0  10        0.16        1.97      1.91 o 
   6   0  10        1.72        4.90      5.28 o 
   7   0  10        1.90        4.14      3.61 o 
  -4   1  10        0.00        0.95      2.46 o 
  -3   1  10        1.08        0.17      1.23 o 
  -2   1  10       22.64       21.10      2.51 o 
  -1   1  10       21.36       23.25      1.88 o 
   0   1  10        0.00        0.15      0.73 o 
   1   1  10        8.27       11.49      2.82 o 
   2   1  10        0.14        4.37      3.27 o 
   3   1  10        8.08        6.07      1.21 o 
   4   1  10       78.51       67.95      3.90 o 
   5   1  10       42.26       38.93      3.69 o 
   6   1  10        0.32       -0.13      1.31 o 
   7   1  10        1.66        0.20      2.78 o 
  -4   2  10        2.56        1.98      3.81 o 
  -3   2  10        0.20       -1.03      3.09 o 
  -2   2  10        7.47        8.12      1.72 o 
  -1   2  10        0.92        1.44      1.32 o 
   0   2  10       25.33       34.03      2.36 o 
   1   2  10       14.16       16.17      1.84 o 
   2   2  10        0.06        0.93      0.97 o 
   3   2  10        0.70        0.73      0.86 o 
   4   2  10        0.09       -0.47      0.77 o 
   5   2  10        0.02        1.99      1.76 o 
   6   2  10        5.67        9.06      2.34 o 
   7   2  10        7.68        9.83      2.92 o 
   8   2  10        0.50        0.04      1.61 o 
  -3   3  10        0.05        2.62      3.81 o 
  -2   3  10        7.87        6.54      2.47 o 
  -1   3  10        0.87        0.77      1.30 o 
   0   3  10        0.75        0.20      0.95 o 
   1   3  10       11.64       11.99      1.63 o 
   2   3  10       10.93       11.85      1.65 o 
   3   3  10        2.69        2.52      1.17 o 
   4   3  10       59.33       73.84      4.77 o 
   5   3  10       19.72       31.63      7.93 o 
   6   3  10        1.84       -0.73      1.90 o 
   7   3  10        0.19        1.83      2.10 o 
   8   3  10        0.55       -1.89      2.21 o 
  -2   4  10        0.78        1.27      2.04 o 
  -1   4  10        6.01        9.40      2.43 o 
   0   4  10        2.00        1.67      1.68 o 
   1   4  10        2.57        3.10      1.44 o 
   2   4  10        7.98        9.24      1.70 o 
   3   4  10       14.98       12.11      1.69 o 
   4   4  10       11.76       11.82      2.56 o 
   5   4  10        7.61        9.87      2.52 o 
   6   4  10        5.84        6.79      2.17 o 
   7   4  10        6.60        8.86      2.41 o 
   8   4  10        0.36       -0.76      1.88 o 
  -1   5  10        1.10        1.26      1.88 o 
   0   5  10        0.04       -0.06      1.25 o 
   1   5  10        0.92        0.08      2.06 o 
   2   5  10        2.44        2.88      1.40 o 
   3   5  10        0.62        0.02      0.97 o 
   4   5  10        9.37       12.35      2.23 o 
   5   5  10        2.32        5.25      2.70 o 
   6   5  10        3.49        1.92      2.78 o 
   7   5  10        0.41        2.03      2.29 o 
   8   5  10        1.89        1.97      2.01 o 
   0   6  10        0.14        0.54      1.92 o 
   1   6  10        0.14       -0.86      1.99 o 
   2   6  10        3.24        1.35      1.98 o 
   3   6  10       14.71       14.06      2.12 o 
   4   6  10        0.30        0.59      1.15 o 
   5   6  10        4.13        1.59      1.53 o 
   6   6  10        0.11       -0.59      1.75 o 
   7   6  10        1.55        1.59      2.20 o 
   8   6  10        0.23        1.57      2.40 o 
   1   7  10        0.03        0.15      1.67 o 
   2   7  10        0.01        0.15      1.69 o 
   3   7  10        0.68        1.18      1.96 o 
   4   7  10        0.45       -1.51      2.94 o 
   5   7  10        0.70        0.43      2.02 o 
   6   7  10        2.13        1.98      2.12 o 
   7   7  10        0.46       -2.56      2.90 o 
   4   8  10        0.26        0.79      3.02 o 
   5   8  10        0.10       -2.62      5.00 o 
  -2  -6  11        0.02       -0.97      1.71 o 
  -1  -6  11        0.56        2.00      1.87 o 
   0  -6  11        0.83        1.07      1.93 o 
  -4  -5  11        0.10        1.75      1.84 o 
  -3  -5  11        2.15        2.98      2.01 o 
  -2  -5  11        0.47        1.29      1.58 o 
  -1  -5  11        0.51        0.98      1.37 o 
   0  -5  11        0.37        1.75      1.80 o 
   1  -5  11        0.81        1.64      1.50 o 
   2  -5  11        2.22        0.79      1.52 o 
  -4  -4  11       23.77       24.91      3.24 o 
  -3  -4  11        0.85        1.87      3.97 o 
  -2  -4  11       10.31       15.43      2.36 o 
  -1  -4  11        1.52        0.23      1.29 o 
   0  -4  11       15.16       14.26      2.55 o 
   1  -4  11        2.25       -0.30      1.13 o 
   2  -4  11        2.44        2.90      3.73 o 
   3  -4  11        1.23        1.23      1.46 o 
  -4  -3  11        0.11        0.56      1.81 o 
  -3  -3  11        1.20        4.76      3.17 o 
  -2  -3  11        1.37        6.58      2.00 o 
  -1  -3  11        0.10        2.12      1.43 o 
   0  -3  11        0.85        0.89      1.31 o 
   1  -3  11        0.46        0.11      0.95 o 
   2  -3  11        9.39       10.01      2.05 o 
   3  -3  11        0.81        0.69      1.10 o 
   4  -3  11        0.99        1.56      1.60 o 
   5  -3  11        0.78        2.94      3.09 o 
  -4  -2  11       13.47       18.47      3.08 o 
  -3  -2  11        1.01        1.31      1.75 o 
  -2  -2  11        7.04        7.73      2.02 o 
  -1  -2  11        7.57        6.02      2.02 o 
   0  -2  11        0.96        1.59      1.64 o 
   1  -2  11        2.85        5.05      1.56 o 
   2  -2  11       12.40       12.33      2.04 o 
   3  -2  11        0.01        0.01      1.71 o 
   4  -2  11        3.96        3.48      1.36 o 
   5  -2  11        1.53       -0.39      1.39 o 
  -4  -1  11        0.49        1.15      1.96 o 
  -3  -1  11        1.45        1.44      1.64 o 
  -2  -1  11        0.27        0.89      1.60 o 
  -1  -1  11        0.89        0.03      1.90 o 
   0  -1  11       44.78       43.38      4.09 o 
   1  -1  11        0.00       -0.74      1.11 o 
   2  -1  11       22.85       21.65      2.10 o 
   3  -1  11        7.75        6.40      2.96 o 
   4  -1  11        4.85        4.80      1.27 o 
   5  -1  11        0.01       -0.83      1.56 o 
   6  -1  11        0.40        0.68      1.85 o 
  -4   0  11        0.97       -1.11      2.94 o 
  -3   0  11        0.80        1.00      1.57 o 
  -2   0  11        8.48        9.56      2.78 o 
  -1   0  11       87.91       90.10      4.61 o 
   0   0  11        0.45        0.70      1.25 o 
   1   0  11        0.95        0.85      1.21 o 
   2   0  11        7.37        6.38      1.66 o 
   3   0  11        8.45        8.77      1.32 o 
   4   0  11        4.60        3.13      1.12 o 
   5   0  11        1.65        2.62      1.82 o 
   6   0  11        0.38       -0.83      1.90 o 
   7   0  11        0.11        2.19      1.93 o 
  -3   1  11        3.29        3.89      1.97 o 
  -2   1  11        0.07        1.35      1.83 o 
  -1   1  11       10.72       15.13      2.83 o 
   0   1  11       49.50       50.96      3.70 o 
   1   1  11        0.57        0.11      0.72 o 
   2   1  11        4.45        4.56      1.33 o 
   3   1  11        2.33        2.77      1.51 o 
   4   1  11       13.25       10.04      1.97 o 
   5   1  11       22.75       21.48      3.32 o 
   6   1  11        6.39        4.35      2.40 o 
   7   1  11        0.00        0.72      1.86 o 
  -3   2  11        0.24       -0.71      2.38 o 
  -2   2  11        7.92       11.11      4.36 o 
  -1   2  11      125.67      121.87      4.92 o 
   0   2  11       19.20       21.09      2.03 o 
   1   2  11        3.17        5.19      1.54 o 
   2   2  11        2.27        1.90      1.20 o 
   3   2  11        6.57        8.85      1.63 o 
   4   2  11       45.12       38.66      2.45 o 
   5   2  11       30.56       30.36      6.86 o 
   6   2  11        0.35       -0.71      1.82 o 
   7   2  11        0.33       -0.34      1.94 o 
  -2   3  11        0.24       -0.79      3.17 o 
  -1   3  11        2.91        3.35      1.92 o 
   0   3  11        4.26        5.41      1.79 o 
   1   3  11        0.22        0.49      1.08 o 
   2   3  11        1.74        3.18      1.65 o 
   3   3  11        2.12        4.57      1.36 o 
   4   3  11        3.73        6.22      6.78 o 
   5   3  11       45.06       46.23      4.07 o 
   6   3  11        2.28       -0.11      1.82 o 
   7   3  11        0.22        2.01      2.28 o 
   8   3  11        0.22        1.90      2.14 o 
  -1   4  11       25.92       30.58      8.09 o 
   0   4  11       26.99       25.48      3.54 o 
   1   4  11        0.26        0.21      1.07 o 
   2   4  11        0.00       -1.30      1.33 o 
   3   4  11        0.54       -0.29      1.11 o 
   4   4  11       11.65       14.38      2.48 o 
   5   4  11       45.60       50.40      4.19 o 
   6   4  11       12.40       15.97      2.86 o 
   7   4  11        0.82       -0.19      1.70 o 
   8   4  11        0.77        0.72      1.78 o 
   0   5  11        0.11        0.99      2.15 o 
   1   5  11        0.01       -1.83      2.16 o 
   2   5  11        1.98       -0.02      1.34 o 
   3   5  11        0.68        2.66      2.78 o 
   4   5  11        0.10        0.27      2.10 o 
   5   5  11       10.73       15.80      2.64 o 
   6   5  11        0.12       -2.01      2.01 o 
   7   5  11        0.26        2.36      2.33 o 
   1   6  11        0.14        1.61      2.27 o 
   2   6  11        1.32        0.46      1.89 o 
   3   6  11        1.16        0.99      1.80 o 
   4   6  11        0.07       -0.65      1.71 o 
   5   6  11        7.59       11.87      2.99 o 
   6   6  11        7.70        6.87      2.49 o 
   7   6  11        0.02        3.05      3.13 o 
   3   7  11        0.11       -0.56      3.25 o 
   4   7  11        0.46       -1.98      3.17 o 
   5   7  11        0.33        1.03      4.28 o 
   6   7  11        0.14        1.16      2.54 o 
  -2  -5  12        0.09        0.53      1.43 o 
  -1  -5  12        1.73        1.89      1.79 o 
   0  -5  12        0.06       -0.95      1.80 o 
   1  -5  12        1.60        1.42      1.76 o 
  -3  -4  12       10.64       15.91      3.45 o 
  -2  -4  12       10.22       10.64      2.65 o 
  -1  -4  12        0.83       -1.73      1.75 o 
   0  -4  12        2.15        4.88      3.05 o 
   1  -4  12        0.89        1.85      1.45 o 
   2  -4  12        0.80       -0.24      1.50 o 
   3  -4  12        1.90        1.74      1.45 o 
  -3  -3  12        0.43        1.44      1.84 o 
  -2  -3  12        0.57        1.82      2.38 o 
  -1  -3  12        0.82        1.72      2.18 o 
   0  -3  12        4.13        5.20      3.37 o 
   1  -3  12        0.46        0.37      1.33 o 
   2  -3  12        0.39        2.19      1.66 o 
   3  -3  12        0.02        1.59      1.90 o 
   4  -3  12        2.59        1.67      2.46 o 
  -3  -2  12        7.98       11.13      2.83 o 
  -2  -2  12        0.00       -0.64      1.71 o 
  -1  -2  12        3.80        6.25      1.92 o 
   0  -2  12       21.08       25.54      5.75 o 
   1  -2  12        2.55        3.02      2.78 o 
   2  -2  12        2.24        2.47      1.59 o 
   3  -2  12        3.93        4.70      2.06 o 
   4  -2  12        0.41       -1.16      1.23 o 
   5  -2  12        3.16        0.79      2.22 o 
  -3  -1  12        0.69       -0.46      1.59 o 
  -2  -1  12        4.36        5.96      2.38 o 
  -1  -1  12        1.16        0.10      1.39 o 
   0  -1  12        0.48        0.12      1.43 o 
   1  -1  12        4.23        4.14      1.89 o 
   2  -1  12        1.67        1.88      2.78 o 
   3  -1  12        7.37        3.80      3.61 o 
   4  -1  12        0.03        0.18      0.99 o 
   5  -1  12        1.56        0.56      2.46 o 
  -3   0  12        1.33        2.03      1.91 o 
  -2   0  12        2.52        1.39      2.42 o 
  -1   0  12        0.31        1.11      2.54 o 
   0   0  12        0.38       -1.40      1.43 o 
   1   0  12       12.73       12.92      2.08 o 
   2   0  12       19.08       18.63      2.23 o 
   3   0  12        2.31        1.13      1.71 o 
   4   0  12        5.21        2.76      1.08 o 
   5   0  12        0.51        0.91      1.61 o 
   6   0  12        5.12        5.03      2.44 o 
  -2   1  12        0.56        0.92      1.88 o 
  -1   1  12        0.67        1.72      1.94 o 
   0   1  12       13.08       12.56      2.40 o 
   1   1  12        4.70        5.00      2.07 o 
   2   1  12        1.36        1.57      1.87 o 
   3   1  12       17.36       18.22      1.92 o 
   4   1  12        0.45       -0.81      1.56 o 
   5   1  12        5.10        5.87      2.45 o 
   6   1  12        0.07        3.21      4.76 o 
   7   1  12        0.68       -1.42      2.46 o 
  -2   2  12        0.05        0.48      2.30 o 
  -1   2  12        0.07       -0.77      2.50 o 
   0   2  12        8.41       10.13      2.30 o 
   1   2  12        0.09       -0.23      0.96 o 
   2   2  12       16.26       18.31      1.95 o 
   3   2  12        2.07        6.64      1.55 o 
   4   2  12        3.27        4.68      2.40 o 
   5   2  12        2.44        5.01      2.70 o 
   6   2  12        1.41       -0.84      2.01 o 
   7   2  12        2.16        2.91      2.27 o 
  -1   3  12        2.62        0.08      1.98 o 
   0   3  12       10.25        9.21      2.08 o 
   1   3  12        0.05        1.39      1.44 o 
   2   3  12        0.04        1.48      2.12 o 
   3   3  12        1.68        2.35      1.32 o 
   4   3  12        6.62        7.01      2.57 o 
   5   3  12       16.78       13.37      3.12 o 
   6   3  12        6.04        5.56      3.21 o 
   7   3  12        0.37       -1.22      2.28 o 
  -1   4  12        4.23        2.70      3.97 o 
   0   4  12        0.19        1.93      2.25 o 
   1   4  12        2.63        0.77      1.34 o 
   2   4  12        4.45        5.08      1.81 o 
   3   4  12        0.13        1.39      1.39 o 
   4   4  12        0.08        2.28      2.50 o 
   5   4  12        0.34       -0.94      2.13 o 
   6   4  12        0.06       -0.92      2.15 o 
   7   4  12        0.00        1.38      2.19 o 
   1   5  12        0.67        0.80      2.10 o 
   2   5  12        0.62       -0.02      1.33 o 
   3   5  12        0.56       -0.41      1.22 o 
   4   5  12        2.90        6.22      2.63 o 
   5   5  12       15.55       11.92      3.42 o 
   6   5  12        3.34        0.27      1.86 o 
   7   5  12        0.27       -0.46      1.83 o 
   2   6  12        0.48        0.40      3.02 o 
   3   6  12        0.67        0.32      2.86 o 
   4   6  12        0.08        2.30      3.57 o 
   5   6  12        4.65        9.29      2.83 o 
   6   6  12        1.46       -0.91      2.33 o 
  -1  -4  13        0.00        0.07      1.26 o 
   0  -4  13        0.02        1.20      1.89 o 
   1  -4  13        0.30        0.47      1.64 o 
  -2  -3  13        1.96        3.77      2.06 o 
  -1  -3  13        3.49        6.94      2.46 o 
   0  -3  13        0.65        2.32      1.83 o 
   1  -3  13        0.00        1.23      2.26 o 
   2  -3  13        0.79        1.27      1.50 o 
   3  -3  13        2.53        4.08      2.70 o 
  -2  -2  13        4.68        5.75      2.32 o 
  -1  -2  13        4.52        9.93      2.90 o 
   0  -2  13        0.32        4.76      2.98 o 
   1  -2  13        6.42        4.75      3.45 o 
   2  -2  13        0.49        1.48      1.60 o 
   3  -2  13        0.48        4.59      3.57 o 
   4  -2  13        2.15        0.08      1.82 o 
  -2  -1  13        1.45        5.08      3.65 o 
  -1  -1  13        0.10       -1.58      1.75 o 
   0  -1  13        0.00       -0.25      1.37 o 
   1  -1  13        0.01       -0.50      1.34 o 
   2  -1  13        0.45        0.91      1.31 o 
   3  -1  13        6.09        7.49      3.41 o 
   4  -1  13        5.71        7.62      3.09 o 
   5  -1  13        0.45       -0.48      2.14 o 
  -2   0  13        0.52        6.19      2.90 o 
  -1   0  13        6.04        3.24      1.99 o 
   0   0  13        0.19        0.53      1.47 o 
   1   0  13        1.75        1.30      1.54 o 
   2   0  13        1.21        0.84      1.39 o 
   3   0  13        4.90        3.77      1.98 o 
   4   0  13        1.58        0.95      2.06 o 
   5   0  13        2.28       12.46      4.05 o 
  -2   1  13        0.33       19.28      5.08 o 
  -1   1  13        0.10        0.63      1.76 o 
   0   1  13        0.02        3.47      4.17 o 
   1   1  13        7.78        5.83      2.14 o 
   2   1  13        0.25        0.36      1.26 o 
   3   1  13        9.91        9.18      2.19 o 
   4   1  13        0.10       -0.56      1.74 o 
   5   1  13        0.34        1.10      1.83 o 
   6   1  13        1.30        0.79      1.79 o 
  -1   2  13        0.80        1.75      3.17 o 
   0   2  13        8.85        6.62      2.29 o 
   1   2  13        0.21       -0.60      1.48 o 
   2   2  13        0.24       -0.48      1.50 o 
   3   2  13        3.23        3.20      1.57 o 
   4   2  13        0.68        1.04      2.03 o 
   5   2  13        0.01        0.35      1.66 o 
   6   2  13        0.00       -1.29      2.11 o 
   1   3  13       10.01       13.81      3.73 o 
   2   3  13        0.13       -0.03      1.98 o 
   3   3  13        3.84        2.23      2.58 o 
   4   3  13        0.35       -1.14      2.09 o 
   5   3  13        2.73        1.50      2.29 o 
   6   3  13        1.11       -0.68      1.87 o 
   1   4  13        1.60        1.51      3.09 o 
   2   4  13        1.53        4.29      2.88 o 
   3   4  13        0.73        1.47      1.80 o 
   4   4  13        1.92        5.86      3.49 o 
   5   4  13        5.99        2.34      2.53 o 
   6   4  13        1.81        1.61      2.52 o 
   2   5  13        0.30       -2.30      3.89 o 
   3   5  13        0.05       -0.95      4.21 o 
   4   5  13        0.24        1.68      2.23 o 
   5   5  13        1.12        1.84      2.62 o 
   6   5  13        6.64        5.13      3.41 o 
   0  -3  14        4.31        8.66      2.41 o 
   1  -3  14        0.04       -2.22      3.25 o 
  -1  -2  14        5.10        5.59      2.86 o 
   0  -2  14        0.31        0.73      1.87 o 
   1  -2  14        0.06       -0.32      1.52 o 
   2  -2  14        0.57        0.60      1.70 o 
   3  -2  14        1.50        2.06      3.25 o 
  -1  -1  14        0.01       -2.03      2.07 o 
   0  -1  14        0.19       -1.71      1.71 o 
   1  -1  14        0.72        0.66      1.57 o 
   2  -1  14        0.77       -0.40      1.55 o 
   3  -1  14        0.90        1.19      2.30 o 
   4  -1  14        0.83        1.11      3.02 o 
  -1   0  14        0.40       -1.35      2.13 o 
   0   0  14        1.76        1.91      2.06 o 
   1   0  14        6.54        4.47      2.27 o 
   2   0  14        0.24        0.20      1.55 o 
   3   0  14        0.02        0.16      2.30 o 
   4   0  14        1.30        3.09      2.78 o 
  -1   1  14        0.70       -1.35      2.46 o 
   0   1  14        0.71        0.08      1.60 o 
   1   1  14        0.86        1.50      1.70 o 
   2   1  14        1.92        0.32      1.40 o 
   3   1  14        1.02        2.70      3.17 o 
   4   1  14        0.01       -0.87      2.78 o 
   5   1  14        0.40       -1.35      2.94 o 
   0   2  14        0.12        0.84      1.87 o 
   1   2  14        2.41        2.19      2.16 o 
   2   2  14        4.52        4.64      2.27 o 
   3   2  14        3.56        2.30      3.09 o 
   4   2  14        0.30       -1.82      3.09 o 
   5   2  14        0.51       -1.27      2.86 o 
   1   3  14        0.96        0.95      1.78 o 
   2   3  14        1.91        0.70      2.62 o 
   3   3  14        0.69       -0.71      2.30 o 
   4   3  14        1.48        1.11      2.94 o 
   5   3  14        0.33       -2.94      3.25 o 
   3   4  14        3.88        0.24      1.90 o 
   4   4  14        0.15        1.19      2.78 o 
   5   4  14        0.79        0.03      1.61 o 
   1   0  15        0.09       -1.78      2.15 o 
   2   0  15        0.40       -0.44      1.57 o 
   2   1  15        0.02       -0.95      2.86 o 
   3   1  15        0.13       -1.59      2.46 o 
   3   2  15        0.32       -0.56      2.30 o 
                                                 
